# Supplementary material for: Cesium Carbonate Promoted Direct Amidation of Unactivated Esters with Amino Alcohol Derivatives
Source: J Org Chem. 2024 Mar 25;89(7):4958–70. doi: 10.1021/acs.joc.4c00162 (PMC11002823; doi:10.1021/acs.joc.4c00162)
Supplement: Supplementary file 2 — jo4c00162_si_002.zip [file jo4c00162_si_002.zip]

Archive with 3,343 entries (2,710 files):
- FID for publication/10a-Boc-Gly-NH(CH)2OH/
- FID for publication/10a-Boc-Gly-NH(CH)2OH/H/
- FID for publication/10a-Boc-Gly-NH(CH)2OH/H/20210705 bg-sm(2)/
- FID for publication/10a-Boc-Gly-NH(CH)2OH/H/20210705 bg-sm(2)/1/
- FID for publication/10a-Boc-Gly-NH(CH)2OH/H/20210705 bg-sm(2)/1/acqu
- FID for publication/10a-Boc-Gly-NH(CH)2OH/H/20210705 bg-sm(2)/1/acqus
- FID for publication/10a-Boc-Gly-NH(CH)2OH/H/20210705 bg-sm(2)/1/audita.txt
- FID for publication/10a-Boc-Gly-NH(CH)2OH/H/20210705 bg-sm(2)/1/fid
- FID for publication/10a-Boc-Gly-NH(CH)2OH/H/20210705 bg-sm(2)/1/format.temp
- FID for publication/10a-Boc-Gly-NH(CH)2OH/H/20210705 bg-sm(2)/1/pdata/
- FID for publication/10a-Boc-Gly-NH(CH)2OH/H/20210705 bg-sm(2)/1/pdata/1/
- FID for publication/10a-Boc-Gly-NH(CH)2OH/H/20210705 bg-sm(2)/1/pdata/1/1i
- FID for publication/10a-Boc-Gly-NH(CH)2OH/H/20210705 bg-sm(2)/1/pdata/1/1r
- FID for publication/10a-Boc-Gly-NH(CH)2OH/H/20210705 bg-sm(2)/1/pdata/1/auditp.txt
- FID for publication/10a-Boc-Gly-NH(CH)2OH/H/20210705 bg-sm(2)/1/pdata/1/daisymultiplet.txt
- FID for publication/10a-Boc-Gly-NH(CH)2OH/H/20210705 bg-sm(2)/1/pdata/1/daisymultipletHZ.txt
- FID for publication/10a-Boc-Gly-NH(CH)2OH/H/20210705 bg-sm(2)/1/pdata/1/int_labels.txt
- FID for publication/10a-Boc-Gly-NH(CH)2OH/H/20210705 bg-sm(2)/1/pdata/1/integrals.txt
- FID for publication/10a-Boc-Gly-NH(CH)2OH/H/20210705 bg-sm(2)/1/pdata/1/intrng
- FID for publication/10a-Boc-Gly-NH(CH)2OH/H/20210705 bg-sm(2)/1/pdata/1/mol2ppm.txt
- FID for publication/10a-Boc-Gly-NH(CH)2OH/H/20210705 bg-sm(2)/1/pdata/1/multiplet.txt
- FID for publication/10a-Boc-Gly-NH(CH)2OH/H/20210705 bg-sm(2)/1/pdata/1/multiplet_options.prop
- FID for publication/10a-Boc-Gly-NH(CH)2OH/H/20210705 bg-sm(2)/1/pdata/1/multipletHZ.txt
- FID for publication/10a-Boc-Gly-NH(CH)2OH/H/20210705 bg-sm(2)/1/pdata/1/outd
- FID for publication/10a-Boc-Gly-NH(CH)2OH/H/20210705 bg-sm(2)/1/pdata/1/parm.txt
- FID for publication/10a-Boc-Gly-NH(CH)2OH/H/20210705 bg-sm(2)/1/pdata/1/peaklist.xml
- FID for publication/10a-Boc-Gly-NH(CH)2OH/H/20210705 bg-sm(2)/1/pdata/1/peakrng
- FID for publication/10a-Boc-Gly-NH(CH)2OH/H/20210705 bg-sm(2)/1/pdata/1/peaks
- FID for publication/10a-Boc-Gly-NH(CH)2OH/H/20210705 bg-sm(2)/1/pdata/1/proc
- FID for publication/10a-Boc-Gly-NH(CH)2OH/H/20210705 bg-sm(2)/1/pdata/1/procs
- FID for publication/10a-Boc-Gly-NH(CH)2OH/H/20210705 bg-sm(2)/1/pdata/1/thumb.png
- FID for publication/10a-Boc-Gly-NH(CH)2OH/H/20210705 bg-sm(2)/1/pdata/1/title
- FID for publication/10a-Boc-Gly-NH(CH)2OH/H/20210705 bg-sm(2)/1/pulseprogram
- FID for publication/10a-Boc-Gly-NH(CH)2OH/H/20210705 bg-sm(2)/1/scon2
- FID for publication/10a-Boc-Gly-NH(CH)2OH/H/20210705 bg-sm(2)/1/shimvalues
- FID for publication/10a-Boc-Gly-NH(CH)2OH/H/20210705 bg-sm(2)/1/specpar
- FID for publication/10a-Boc-Gly-NH(CH)2OH/H/20210705 bg-sm(2)/1/uxnmr.info
- FID for publication/10a-Boc-Gly-NH(CH)2OH/H/20210705 bg-sm(2)/1/uxnmr.par
- FID for publication/10b-Boc-Gly-NH(CH)3OH/
- FID for publication/10b-Boc-Gly-NH(CH)3OH/H/
- FID for publication/10b-Boc-Gly-NH(CH)3OH/H/20210506 boc-gly-nh(ch2)3oh 2/
- FID for publication/10b-Boc-Gly-NH(CH)3OH/H/20210506 boc-gly-nh(ch2)3oh 2/1/
- FID for publication/10b-Boc-Gly-NH(CH)3OH/H/20210506 boc-gly-nh(ch2)3oh 2/1/acqu
- FID for publication/10b-Boc-Gly-NH(CH)3OH/H/20210506 boc-gly-nh(ch2)3oh 2/1/acqus
- FID for publication/10b-Boc-Gly-NH(CH)3OH/H/20210506 boc-gly-nh(ch2)3oh 2/1/audita.txt
- FID for publication/10b-Boc-Gly-NH(CH)3OH/H/20210506 boc-gly-nh(ch2)3oh 2/1/fid
- FID for publication/10b-Boc-Gly-NH(CH)3OH/H/20210506 boc-gly-nh(ch2)3oh 2/1/format.temp
- FID for publication/10b-Boc-Gly-NH(CH)3OH/H/20210506 boc-gly-nh(ch2)3oh 2/1/pdata/
- FID for publication/10b-Boc-Gly-NH(CH)3OH/H/20210506 boc-gly-nh(ch2)3oh 2/1/pdata/1/
- FID for publication/10b-Boc-Gly-NH(CH)3OH/H/20210506 boc-gly-nh(ch2)3oh 2/1/pdata/1/1i
- FID for publication/10b-Boc-Gly-NH(CH)3OH/H/20210506 boc-gly-nh(ch2)3oh 2/1/pdata/1/1r
- FID for publication/10b-Boc-Gly-NH(CH)3OH/H/20210506 boc-gly-nh(ch2)3oh 2/1/pdata/1/auditp.txt
- FID for publication/10b-Boc-Gly-NH(CH)3OH/H/20210506 boc-gly-nh(ch2)3oh 2/1/pdata/1/integrals.txt
- FID for publication/10b-Boc-Gly-NH(CH)3OH/H/20210506 boc-gly-nh(ch2)3oh 2/1/pdata/1/intrng
- FID for publication/10b-Boc-Gly-NH(CH)3OH/H/20210506 boc-gly-nh(ch2)3oh 2/1/pdata/1/outd
- FID for publication/10b-Boc-Gly-NH(CH)3OH/H/20210506 boc-gly-nh(ch2)3oh 2/1/pdata/1/parm.txt
- FID for publication/10b-Boc-Gly-NH(CH)3OH/H/20210506 boc-gly-nh(ch2)3oh 2/1/pdata/1/peaklist.xml
- FID for publication/10b-Boc-Gly-NH(CH)3OH/H/20210506 boc-gly-nh(ch2)3oh 2/1/pdata/1/peakrng
- FID for publication/10b-Boc-Gly-NH(CH)3OH/H/20210506 boc-gly-nh(ch2)3oh 2/1/pdata/1/peaks
- FID for publication/10b-Boc-Gly-NH(CH)3OH/H/20210506 boc-gly-nh(ch2)3oh 2/1/pdata/1/proc
- FID for publication/10b-Boc-Gly-NH(CH)3OH/H/20210506 boc-gly-nh(ch2)3oh 2/1/pdata/1/procs
- FID for publication/10b-Boc-Gly-NH(CH)3OH/H/20210506 boc-gly-nh(ch2)3oh 2/1/pdata/1/thumb.png
- FID for publication/10b-Boc-Gly-NH(CH)3OH/H/20210506 boc-gly-nh(ch2)3oh 2/1/pdata/1/title
- FID for publication/10b-Boc-Gly-NH(CH)3OH/H/20210506 boc-gly-nh(ch2)3oh 2/1/pulseprogram
- FID for publication/10b-Boc-Gly-NH(CH)3OH/H/20210506 boc-gly-nh(ch2)3oh 2/1/scon2
- FID for publication/10b-Boc-Gly-NH(CH)3OH/H/20210506 boc-gly-nh(ch2)3oh 2/1/shimvalues
- FID for publication/10b-Boc-Gly-NH(CH)3OH/H/20210506 boc-gly-nh(ch2)3oh 2/1/specpar
- FID for publication/10b-Boc-Gly-NH(CH)3OH/H/20210506 boc-gly-nh(ch2)3oh 2/1/uxnmr.info
- FID for publication/10b-Boc-Gly-NH(CH)3OH/H/20210506 boc-gly-nh(ch2)3oh 2/1/uxnmr.par
- FID for publication/10c-Boc-Gly-NH(CH)4OH/
- FID for publication/10c-Boc-Gly-NH(CH)4OH/C/
- FID for publication/10c-Boc-Gly-NH(CH)4OH/C/BG-SM4_Carbon-1-2.jdf
- FID for publication/10c-Boc-Gly-NH(CH)4OH/H/
- FID for publication/10c-Boc-Gly-NH(CH)4OH/H/20210705 bg-sm(4-2)/
- FID for publication/10c-Boc-Gly-NH(CH)4OH/H/20210705 bg-sm(4-2)/1/
- FID for publication/10c-Boc-Gly-NH(CH)4OH/H/20210705 bg-sm(4-2)/1/acqu
- FID for publication/10c-Boc-Gly-NH(CH)4OH/H/20210705 bg-sm(4-2)/1/acqus
- FID for publication/10c-Boc-Gly-NH(CH)4OH/H/20210705 bg-sm(4-2)/1/audita.txt
- FID for publication/10c-Boc-Gly-NH(CH)4OH/H/20210705 bg-sm(4-2)/1/fid
- FID for publication/10c-Boc-Gly-NH(CH)4OH/H/20210705 bg-sm(4-2)/1/format.temp
- FID for publication/10c-Boc-Gly-NH(CH)4OH/H/20210705 bg-sm(4-2)/1/pdata/
- FID for publication/10c-Boc-Gly-NH(CH)4OH/H/20210705 bg-sm(4-2)/1/pdata/1/
- FID for publication/10c-Boc-Gly-NH(CH)4OH/H/20210705 bg-sm(4-2)/1/pdata/1/1i
- FID for publication/10c-Boc-Gly-NH(CH)4OH/H/20210705 bg-sm(4-2)/1/pdata/1/1r
- FID for publication/10c-Boc-Gly-NH(CH)4OH/H/20210705 bg-sm(4-2)/1/pdata/1/auditp.txt
- FID for publication/10c-Boc-Gly-NH(CH)4OH/H/20210705 bg-sm(4-2)/1/pdata/1/daisymultiplet.txt
- FID for publication/10c-Boc-Gly-NH(CH)4OH/H/20210705 bg-sm(4-2)/1/pdata/1/daisymultipletHZ.txt
- FID for publication/10c-Boc-Gly-NH(CH)4OH/H/20210705 bg-sm(4-2)/1/pdata/1/int_labels.txt
- FID for publication/10c-Boc-Gly-NH(CH)4OH/H/20210705 bg-sm(4-2)/1/pdata/1/integrals.txt
- FID for publication/10c-Boc-Gly-NH(CH)4OH/H/20210705 bg-sm(4-2)/1/pdata/1/intrng
- FID for publication/10c-Boc-Gly-NH(CH)4OH/H/20210705 bg-sm(4-2)/1/pdata/1/mol2ppm.txt
- FID for publication/10c-Boc-Gly-NH(CH)4OH/H/20210705 bg-sm(4-2)/1/pdata/1/multiplet.txt
- FID for publication/10c-Boc-Gly-NH(CH)4OH/H/20210705 bg-sm(4-2)/1/pdata/1/multiplet_options.prop
- FID for publication/10c-Boc-Gly-NH(CH)4OH/H/20210705 bg-sm(4-2)/1/pdata/1/multipletHZ.txt
- FID for publication/10c-Boc-Gly-NH(CH)4OH/H/20210705 bg-sm(4-2)/1/pdata/1/outd
- FID for publication/10c-Boc-Gly-NH(CH)4OH/H/20210705 bg-sm(4-2)/1/pdata/1/parm.txt
- FID for publication/10c-Boc-Gly-NH(CH)4OH/H/20210705 bg-sm(4-2)/1/pdata/1/peaklist.xml
- FID for publication/10c-Boc-Gly-NH(CH)4OH/H/20210705 bg-sm(4-2)/1/pdata/1/peakrng
- FID for publication/10c-Boc-Gly-NH(CH)4OH/H/20210705 bg-sm(4-2)/1/pdata/1/peaks
- FID for publication/10c-Boc-Gly-NH(CH)4OH/H/20210705 bg-sm(4-2)/1/pdata/1/proc
- FID for publication/10c-Boc-Gly-NH(CH)4OH/H/20210705 bg-sm(4-2)/1/pdata/1/procs
- FID for publication/10c-Boc-Gly-NH(CH)4OH/H/20210705 bg-sm(4-2)/1/pdata/1/thumb.png
- FID for publication/10c-Boc-Gly-NH(CH)4OH/H/20210705 bg-sm(4-2)/1/pdata/1/title
- FID for publication/10c-Boc-Gly-NH(CH)4OH/H/20210705 bg-sm(4-2)/1/pulseprogram
- FID for publication/10c-Boc-Gly-NH(CH)4OH/H/20210705 bg-sm(4-2)/1/scon2
- FID for publication/10c-Boc-Gly-NH(CH)4OH/H/20210705 bg-sm(4-2)/1/shimvalues
- FID for publication/10c-Boc-Gly-NH(CH)4OH/H/20210705 bg-sm(4-2)/1/specpar
- FID for publication/10c-Boc-Gly-NH(CH)4OH/H/20210705 bg-sm(4-2)/1/uxnmr.info
- FID for publication/10c-Boc-Gly-NH(CH)4OH/H/20210705 bg-sm(4-2)/1/uxnmr.par
- FID for publication/10d-Boc-Gly-2 nd amine/
- FID for publication/10d-Boc-Gly-2 nd amine/C/
- FID for publication/10d-Boc-Gly-2 nd amine/C/20210731 Boc-Gly-2 nd amine-C_Carbon-1-1.jdf
- FID for publication/10d-Boc-Gly-2 nd amine/C/20210731 Boc-Gly-2 nd amine-C_Carbon-1-2.jdf
- FID for publication/10d-Boc-Gly-2 nd amine/H/
- FID for publication/10d-Boc-Gly-2 nd amine/H/20210730 Boc-Gly-2nd amine/
- FID for publication/10d-Boc-Gly-2 nd amine/H/20210730 Boc-Gly-2nd amine/1/
- FID for publication/10d-Boc-Gly-2 nd amine/H/20210730 Boc-Gly-2nd amine/1/acqu
- FID for publication/10d-Boc-Gly-2 nd amine/H/20210730 Boc-Gly-2nd amine/1/acqus
- FID for publication/10d-Boc-Gly-2 nd amine/H/20210730 Boc-Gly-2nd amine/1/audita.txt
- FID for publication/10d-Boc-Gly-2 nd amine/H/20210730 Boc-Gly-2nd amine/1/fid
- FID for publication/10d-Boc-Gly-2 nd amine/H/20210730 Boc-Gly-2nd amine/1/format.temp
- FID for publication/10d-Boc-Gly-2 nd amine/H/20210730 Boc-Gly-2nd amine/1/pdata/
- FID for publication/10d-Boc-Gly-2 nd amine/H/20210730 Boc-Gly-2nd amine/1/pdata/1/
- FID for publication/10d-Boc-Gly-2 nd amine/H/20210730 Boc-Gly-2nd amine/1/pdata/1/1i
- FID for publication/10d-Boc-Gly-2 nd amine/H/20210730 Boc-Gly-2nd amine/1/pdata/1/1r
- FID for publication/10d-Boc-Gly-2 nd amine/H/20210730 Boc-Gly-2nd amine/1/pdata/1/auditp.txt
- FID for publication/10d-Boc-Gly-2 nd amine/H/20210730 Boc-Gly-2nd amine/1/pdata/1/daisymultiplet.txt
- FID for publication/10d-Boc-Gly-2 nd amine/H/20210730 Boc-Gly-2nd amine/1/pdata/1/daisymultipletHZ.txt
- FID for publication/10d-Boc-Gly-2 nd amine/H/20210730 Boc-Gly-2nd amine/1/pdata/1/int_labels.txt
- FID for publication/10d-Boc-Gly-2 nd amine/H/20210730 Boc-Gly-2nd amine/1/pdata/1/integrals.txt
- FID for publication/10d-Boc-Gly-2 nd amine/H/20210730 Boc-Gly-2nd amine/1/pdata/1/intrng
- FID for publication/10d-Boc-Gly-2 nd amine/H/20210730 Boc-Gly-2nd amine/1/pdata/1/mol2ppm.txt
- FID for publication/10d-Boc-Gly-2 nd amine/H/20210730 Boc-Gly-2nd amine/1/pdata/1/multiplet.txt
- FID for publication/10d-Boc-Gly-2 nd amine/H/20210730 Boc-Gly-2nd amine/1/pdata/1/multiplet_options.prop
- FID for publication/10d-Boc-Gly-2 nd amine/H/20210730 Boc-Gly-2nd amine/1/pdata/1/multipletHZ.txt
- FID for publication/10d-Boc-Gly-2 nd amine/H/20210730 Boc-Gly-2nd amine/1/pdata/1/outd
- FID for publication/10d-Boc-Gly-2 nd amine/H/20210730 Boc-Gly-2nd amine/1/pdata/1/parm.txt
- FID for publication/10d-Boc-Gly-2 nd amine/H/20210730 Boc-Gly-2nd amine/1/pdata/1/peaklist.xml
- FID for publication/10d-Boc-Gly-2 nd amine/H/20210730 Boc-Gly-2nd amine/1/pdata/1/peakrng
- FID for publication/10d-Boc-Gly-2 nd amine/H/20210730 Boc-Gly-2nd amine/1/pdata/1/peaks
- FID for publication/10d-Boc-Gly-2 nd amine/H/20210730 Boc-Gly-2nd amine/1/pdata/1/proc
- FID for publication/10d-Boc-Gly-2 nd amine/H/20210730 Boc-Gly-2nd amine/1/pdata/1/procs
- FID for publication/10d-Boc-Gly-2 nd amine/H/20210730 Boc-Gly-2nd amine/1/pdata/1/thumb.png
- FID for publication/10d-Boc-Gly-2 nd amine/H/20210730 Boc-Gly-2nd amine/1/pdata/1/title
- FID for publication/10d-Boc-Gly-2 nd amine/H/20210730 Boc-Gly-2nd amine/1/pulseprogram
- FID for publication/10d-Boc-Gly-2 nd amine/H/20210730 Boc-Gly-2nd amine/1/scon2
- FID for publication/10d-Boc-Gly-2 nd amine/H/20210730 Boc-Gly-2nd amine/1/shimvalues
- FID for publication/10d-Boc-Gly-2 nd amine/H/20210730 Boc-Gly-2nd amine/1/specpar
- FID for publication/10d-Boc-Gly-2 nd amine/H/20210730 Boc-Gly-2nd amine/1/uxnmr.info
- FID for publication/10d-Boc-Gly-2 nd amine/H/20210730 Boc-Gly-2nd amine/1/uxnmr.par
- FID for publication/11/
- FID for publication/11/C/
- FID for publication/11/C/20210805 2-chloropyridine meythyl ester-C_Carbon-1-1.jdf
- FID for publication/11/C/20210805 2-chloropyridine meythyl ester-C_Carbon-1-2.jdf
- FID for publication/11/H/
- FID for publication/11/H/20210801 2-chloropyridine methyl ester/
- FID for publication/11/H/20210801 2-chloropyridine methyl ester/1/
- FID for publication/11/H/20210801 2-chloropyridine methyl ester/1/acqu
- FID for publication/11/H/20210801 2-chloropyridine methyl ester/1/acqus
- FID for publication/11/H/20210801 2-chloropyridine methyl ester/1/audita.txt
- FID for publication/11/H/20210801 2-chloropyridine methyl ester/1/fid
- FID for publication/11/H/20210801 2-chloropyridine methyl ester/1/format.temp
- FID for publication/11/H/20210801 2-chloropyridine methyl ester/1/pdata/
- FID for publication/11/H/20210801 2-chloropyridine methyl ester/1/pdata/1/
- FID for publication/11/H/20210801 2-chloropyridine methyl ester/1/pdata/1/1i
- FID for publication/11/H/20210801 2-chloropyridine methyl ester/1/pdata/1/1r
- FID for publication/11/H/20210801 2-chloropyridine methyl ester/1/pdata/1/auditp.txt
- FID for publication/11/H/20210801 2-chloropyridine methyl ester/1/pdata/1/daisymultiplet.txt
- FID for publication/11/H/20210801 2-chloropyridine methyl ester/1/pdata/1/daisymultipletHZ.txt
- FID for publication/11/H/20210801 2-chloropyridine methyl ester/1/pdata/1/int_labels.txt
- FID for publication/11/H/20210801 2-chloropyridine methyl ester/1/pdata/1/integrals.txt
- FID for publication/11/H/20210801 2-chloropyridine methyl ester/1/pdata/1/intrng
- FID for publication/11/H/20210801 2-chloropyridine methyl ester/1/pdata/1/mol2ppm.txt
- FID for publication/11/H/20210801 2-chloropyridine methyl ester/1/pdata/1/multiplet.txt
- FID for publication/11/H/20210801 2-chloropyridine methyl ester/1/pdata/1/multiplet_options.prop
- FID for publication/11/H/20210801 2-chloropyridine methyl ester/1/pdata/1/multipletHZ.txt
- FID for publication/11/H/20210801 2-chloropyridine methyl ester/1/pdata/1/outd
- FID for publication/11/H/20210801 2-chloropyridine methyl ester/1/pdata/1/parm.txt
- FID for publication/11/H/20210801 2-chloropyridine methyl ester/1/pdata/1/peaklist.xml
- FID for publication/11/H/20210801 2-chloropyridine methyl ester/1/pdata/1/peakrng
- FID for publication/11/H/20210801 2-chloropyridine methyl ester/1/pdata/1/peaks
- FID for publication/11/H/20210801 2-chloropyridine methyl ester/1/pdata/1/proc
- FID for publication/11/H/20210801 2-chloropyridine methyl ester/1/pdata/1/procs
- FID for publication/11/H/20210801 2-chloropyridine methyl ester/1/pdata/1/thumb.png
- FID for publication/11/H/20210801 2-chloropyridine methyl ester/1/pdata/1/title
- FID for publication/11/H/20210801 2-chloropyridine methyl ester/1/pulseprogram
- FID for publication/11/H/20210801 2-chloropyridine methyl ester/1/scon2
- FID for publication/11/H/20210801 2-chloropyridine methyl ester/1/shimvalues
- FID for publication/11/H/20210801 2-chloropyridine methyl ester/1/specpar
- FID for publication/11/H/20210801 2-chloropyridine methyl ester/1/uxnmr.info
- FID for publication/11/H/20210801 2-chloropyridine methyl ester/1/uxnmr.par
- FID for publication/12/
- FID for publication/12/H/
- FID for publication/12/H/20210727 medicine-before/
- FID for publication/12/H/20210727 medicine-before/1/
- FID for publication/12/H/20210727 medicine-before/1/acqu
- FID for publication/12/H/20210727 medicine-before/1/acqus
- FID for publication/12/H/20210727 medicine-before/1/audita.txt
- FID for publication/12/H/20210727 medicine-before/1/fid
- FID for publication/12/H/20210727 medicine-before/1/format.temp
- FID for publication/12/H/20210727 medicine-before/1/pdata/
- FID for publication/12/H/20210727 medicine-before/1/pdata/1/
- FID for publication/12/H/20210727 medicine-before/1/pdata/1/1i
- FID for publication/12/H/20210727 medicine-before/1/pdata/1/1r
- FID for publication/12/H/20210727 medicine-before/1/pdata/1/auditp.txt
- FID for publication/12/H/20210727 medicine-before/1/pdata/1/daisymultiplet.txt
- FID for publication/12/H/20210727 medicine-before/1/pdata/1/daisymultipletHZ.txt
- FID for publication/12/H/20210727 medicine-before/1/pdata/1/int_labels.txt
- FID for publication/12/H/20210727 medicine-before/1/pdata/1/integrals.txt
- FID for publication/12/H/20210727 medicine-before/1/pdata/1/intrng
- FID for publication/12/H/20210727 medicine-before/1/pdata/1/mol2ppm.txt
- FID for publication/12/H/20210727 medicine-before/1/pdata/1/multiplet.txt
- FID for publication/12/H/20210727 medicine-before/1/pdata/1/multiplet_options.prop
- FID for publication/12/H/20210727 medicine-before/1/pdata/1/multipletHZ.txt
- FID for publication/12/H/20210727 medicine-before/1/pdata/1/outd
- FID for publication/12/H/20210727 medicine-before/1/pdata/1/parm.txt
- FID for publication/12/H/20210727 medicine-before/1/pdata/1/peaklist.xml
- FID for publication/12/H/20210727 medicine-before/1/pdata/1/peakrng
- FID for publication/12/H/20210727 medicine-before/1/pdata/1/peaks
- FID for publication/12/H/20210727 medicine-before/1/pdata/1/proc
- FID for publication/12/H/20210727 medicine-before/1/pdata/1/procs
- FID for publication/12/H/20210727 medicine-before/1/pdata/1/thumb.png
- FID for publication/12/H/20210727 medicine-before/1/pdata/1/title
- FID for publication/12/H/20210727 medicine-before/1/pulseprogram
- FID for publication/12/H/20210727 medicine-before/1/scon2
- FID for publication/12/H/20210727 medicine-before/1/shimvalues
- FID for publication/12/H/20210727 medicine-before/1/specpar
- FID for publication/12/H/20210727 medicine-before/1/uxnmr.info
- FID for publication/12/H/20210727 medicine-before/1/uxnmr.par
- FID for publication/13/
- FID for publication/13/H/
- FID for publication/13/H/20210730 medicine-after-1-wash/
- FID for publication/13/H/20210730 medicine-after-1-wash/1/
- FID for publication/13/H/20210730 medicine-after-1-wash/1/acqu
- FID for publication/13/H/20210730 medicine-after-1-wash/1/acqus
- FID for publication/13/H/20210730 medicine-after-1-wash/1/audita.txt
- FID for publication/13/H/20210730 medicine-after-1-wash/1/fid
- FID for publication/13/H/20210730 medicine-after-1-wash/1/format.temp
- FID for publication/13/H/20210730 medicine-after-1-wash/1/pdata/
- FID for publication/13/H/20210730 medicine-after-1-wash/1/pdata/1/
- FID for publication/13/H/20210730 medicine-after-1-wash/1/pdata/1/1i
- FID for publication/13/H/20210730 medicine-after-1-wash/1/pdata/1/1r
- FID for publication/13/H/20210730 medicine-after-1-wash/1/pdata/1/auditp.txt
- FID for publication/13/H/20210730 medicine-after-1-wash/1/pdata/1/daisymultiplet.txt
- FID for publication/13/H/20210730 medicine-after-1-wash/1/pdata/1/daisymultipletHZ.txt
- FID for publication/13/H/20210730 medicine-after-1-wash/1/pdata/1/int_labels.txt
- FID for publication/13/H/20210730 medicine-after-1-wash/1/pdata/1/integrals.txt
- FID for publication/13/H/20210730 medicine-after-1-wash/1/pdata/1/intrng
- FID for publication/13/H/20210730 medicine-after-1-wash/1/pdata/1/mol2ppm.txt
- FID for publication/13/H/20210730 medicine-after-1-wash/1/pdata/1/multiplet.txt
- FID for publication/13/H/20210730 medicine-after-1-wash/1/pdata/1/multiplet_options.prop
- FID for publication/13/H/20210730 medicine-after-1-wash/1/pdata/1/multipletHZ.txt
- FID for publication/13/H/20210730 medicine-after-1-wash/1/pdata/1/outd
- FID for publication/13/H/20210730 medicine-after-1-wash/1/pdata/1/parm.txt
- FID for publication/13/H/20210730 medicine-after-1-wash/1/pdata/1/peaklist.xml
- FID for publication/13/H/20210730 medicine-after-1-wash/1/pdata/1/peakrng
- FID for publication/13/H/20210730 medicine-after-1-wash/1/pdata/1/peaks
- FID for publication/13/H/20210730 medicine-after-1-wash/1/pdata/1/proc
- FID for publication/13/H/20210730 medicine-after-1-wash/1/pdata/1/procs
- FID for publication/13/H/20210730 medicine-after-1-wash/1/pdata/1/thumb.png
- FID for publication/13/H/20210730 medicine-after-1-wash/1/pdata/1/title
- FID for publication/13/H/20210730 medicine-after-1-wash/1/pulseprogram
- FID for publication/13/H/20210730 medicine-after-1-wash/1/scon2
- FID for publication/13/H/20210730 medicine-after-1-wash/1/shimvalues
- FID for publication/13/H/20210730 medicine-after-1-wash/1/specpar
- FID for publication/13/H/20210730 medicine-after-1-wash/1/uxnmr.info
- FID for publication/13/H/20210730 medicine-after-1-wash/1/uxnmr.par
- FID for publication/1b-Boc-Thr-NHHex/
- FID for publication/1b-Boc-Thr-NHHex/C/
- FID for publication/1b-Boc-Thr-NHHex/C/20210309 Boc-Thr-Hex-C/
- FID for publication/1b-Boc-Thr-NHHex/C/20210309 Boc-Thr-Hex-C/1/
- FID for publication/1b-Boc-Thr-NHHex/C/20210309 Boc-Thr-Hex-C/1/acqu
- FID for publication/1b-Boc-Thr-NHHex/C/20210309 Boc-Thr-Hex-C/1/acqus
- FID for publication/1b-Boc-Thr-NHHex/C/20210309 Boc-Thr-Hex-C/1/audita.txt
- FID for publication/1b-Boc-Thr-NHHex/C/20210309 Boc-Thr-Hex-C/1/cpdprg2
- FID for publication/1b-Boc-Thr-NHHex/C/20210309 Boc-Thr-Hex-C/1/fid
- FID for publication/1b-Boc-Thr-NHHex/C/20210309 Boc-Thr-Hex-C/1/format.temp
- FID for publication/1b-Boc-Thr-NHHex/C/20210309 Boc-Thr-Hex-C/1/fq1list
- FID for publication/1b-Boc-Thr-NHHex/C/20210309 Boc-Thr-Hex-C/1/pdata/
- FID for publication/1b-Boc-Thr-NHHex/C/20210309 Boc-Thr-Hex-C/1/pdata/1/
- FID for publication/1b-Boc-Thr-NHHex/C/20210309 Boc-Thr-Hex-C/1/pdata/1/1i
- FID for publication/1b-Boc-Thr-NHHex/C/20210309 Boc-Thr-Hex-C/1/pdata/1/1r
- FID for publication/1b-Boc-Thr-NHHex/C/20210309 Boc-Thr-Hex-C/1/pdata/1/auditp.txt
- FID for publication/1b-Boc-Thr-NHHex/C/20210309 Boc-Thr-Hex-C/1/pdata/1/outd
- FID for publication/1b-Boc-Thr-NHHex/C/20210309 Boc-Thr-Hex-C/1/pdata/1/parm.txt
- FID for publication/1b-Boc-Thr-NHHex/C/20210309 Boc-Thr-Hex-C/1/pdata/1/peaklist.xml
- FID for publication/1b-Boc-Thr-NHHex/C/20210309 Boc-Thr-Hex-C/1/pdata/1/peakrng
- FID for publication/1b-Boc-Thr-NHHex/C/20210309 Boc-Thr-Hex-C/1/pdata/1/peaks
- FID for publication/1b-Boc-Thr-NHHex/C/20210309 Boc-Thr-Hex-C/1/pdata/1/proc
- FID for publication/1b-Boc-Thr-NHHex/C/20210309 Boc-Thr-Hex-C/1/pdata/1/procs
- FID for publication/1b-Boc-Thr-NHHex/C/20210309 Boc-Thr-Hex-C/1/pdata/1/thumb.png
- FID for publication/1b-Boc-Thr-NHHex/C/20210309 Boc-Thr-Hex-C/1/pdata/1/title
- FID for publication/1b-Boc-Thr-NHHex/C/20210309 Boc-Thr-Hex-C/1/precom.output
- FID for publication/1b-Boc-Thr-NHHex/C/20210309 Boc-Thr-Hex-C/1/pulseprogram
- FID for publication/1b-Boc-Thr-NHHex/C/20210309 Boc-Thr-Hex-C/1/scon2
- FID for publication/1b-Boc-Thr-NHHex/C/20210309 Boc-Thr-Hex-C/1/shimvalues
- FID for publication/1b-Boc-Thr-NHHex/C/20210309 Boc-Thr-Hex-C/1/specpar
- FID for publication/1b-Boc-Thr-NHHex/C/20210309 Boc-Thr-Hex-C/1/stanprogram18308
- FID for publication/1b-Boc-Thr-NHHex/C/20210309 Boc-Thr-Hex-C/1/uxnmr.info
- FID for publication/1b-Boc-Thr-NHHex/C/20210309 Boc-Thr-Hex-C/1/uxnmr.par
[truncated: 3,043 more entries]
