# Supplementary material for: Cesium Carbonate Promoted Direct Amidation of Unactivated Esters with Amino Alcohol Derivatives
Source: J Org Chem. 2024 Mar 25;89(7):4958–70. doi: 10.1021/acs.joc.4c00162 (PMC11002823; doi:10.1021/acs.joc.4c00162)
Supplement: Supplementary file 2 — jo4c00162_si_002.zip [file jo4c00162_si_002.zip › FID for publication/10a-Boc-Gly-NH(CH)2OH/H/20210705 bg-sm(2)/1/pdata/1/auditp.txt]

##TITLE= Audit trail, TopSpin 3.5 pl 7
##JCAMPDX= 5.01
##ORIGIN= Bruker BioSpin GmbH
##OWNER= NMR user
$$ D:\DATA\ZHK/20210705 bg-sm(2)/1/pdata/1/auditp.txt
##AUDIT TRAIL=  $$ (NUMBER, WHEN, WHO, WHERE, PROCESS, VERSION, WHAT)
(   1,<2021-07-05 16:43:15.973 +0800>,<NMR user>,<DESKTOP-GI1AL00>,<go4>,<TopSpin 3.5.7>,
      <created by zg
	started at 2021-07-05 16:42:14.248 +0800,
	POWCHK enabled, PULCHK disabled,
       configuration hash MD5:
       D8 8C BB 0D 6B FE 30 4E E8 71 3F 24 28 EB 74 9F
       data hash MD5: 16K
       AF 4C 8E C8 5A F8 59 E5 4E F8 1E 96 4D 95 4B 3D>)
(   2,<2021-07-05 16:43:18.703 +0800>,<NMR user>,<DESKTOP-GI1AL00>,<proc1d>,<TopSpin 3.5.7>,
      <Start of raw data processing
       efp LB = 0 FT_mod = 6 PKNL = 1 PHC0 = 0 PHC1 = 0 SI = 8K 
       data hash MD5: 8K
       84 45 97 E8 83 1E 72 25 C6 D0 E4 BF 19 0A 38 39>)
(   3,<2021-07-05 16:43:18.766 +0800>,<NMR user>,<DESKTOP-GI1AL00>,<proc1d>,<TopSpin 3.5.7>,
      <apk 
       data hash MD5: 8K
       C3 83 E8 93 D1 1F AF 84 03 DD 02 BB C9 96 F7 8B>)
(   4,<2021-07-05 16:43:18.797 +0800>,<NMR user>,<DESKTOP-GI1AL00>,<proc1d>,<TopSpin 3.5.7>,
      <abs n ABSG = 5 
       data hash MD5: 8K
       DE 5B E3 53 B7 5E 01 3B 32 63 EB F6 6D 3A F9 83>)
$$ C:/Users/USER/Desktop/20210705 bg-sm(2)/1/pdata/1/auditp.txt
(   5,<2021-07-07 00:15:15.474 +0800>,<USER>,<LAPTOP-PVPTM3P2>,<dataserver>,<TopSpin 4.0.9>,
      <INTEGRAL 2021-07-07 00:14:51.449 +0800
       DEFINE [6.793;6.670]
       data hash MD5: 8K
       DE 5B E3 53 B7 5E 01 3B 32 63 EB F6 6D 3A F9 83>)
(   6,<2021-07-07 00:15:15.482 +0800>,<USER>,<LAPTOP-PVPTM3P2>,<dataserver>,<TopSpin 4.0.9>,
      <INTEGRAL 2021-07-07 00:14:53.498 +0800
       DEFINE [5.424;5.290]
       data hash MD5: 8K
       DE 5B E3 53 B7 5E 01 3B 32 63 EB F6 6D 3A F9 83>)
(   7,<2021-07-07 00:15:15.490 +0800>,<USER>,<LAPTOP-PVPTM3P2>,<dataserver>,<TopSpin 4.0.9>,
      <INTEGRAL 2021-07-07 00:14:56.848 +0800
       DEFINE [3.837;3.760]
       data hash MD5: 8K
       DE 5B E3 53 B7 5E 01 3B 32 63 EB F6 6D 3A F9 83>)
(   8,<2021-07-07 00:15:15.497 +0800>,<USER>,<LAPTOP-PVPTM3P2>,<dataserver>,<TopSpin 4.0.9>,
      <INTEGRAL 2021-07-07 00:15:00.691 +0800
       DEFINE [3.741;3.679]
       data hash MD5: 8K
       DE 5B E3 53 B7 5E 01 3B 32 63 EB F6 6D 3A F9 83>)
(   9,<2021-07-07 00:15:15.504 +0800>,<USER>,<LAPTOP-PVPTM3P2>,<dataserver>,<TopSpin 4.0.9>,
      <INTEGRAL 2021-07-07 00:15:03.012 +0800
       DEFINE [3.494;3.375]
       data hash MD5: 8K
       DE 5B E3 53 B7 5E 01 3B 32 63 EB F6 6D 3A F9 83>)
(  10,<2021-07-07 00:15:15.509 +0800>,<USER>,<LAPTOP-PVPTM3P2>,<dataserver>,<TopSpin 4.0.9>,
      <INTEGRAL 2021-07-07 00:15:05.286 +0800
       DEFINE [1.918;1.761]
       data hash MD5: 8K
       DE 5B E3 53 B7 5E 01 3B 32 63 EB F6 6D 3A F9 83>)
(  11,<2021-07-07 00:15:15.515 +0800>,<USER>,<LAPTOP-PVPTM3P2>,<dataserver>,<TopSpin 4.0.9>,
      <INTEGRAL 2021-07-07 00:15:07.873 +0800
       DEFINE [1.495;1.399]
       data hash MD5: 8K
       DE 5B E3 53 B7 5E 01 3B 32 63 EB F6 6D 3A F9 83>)
##END=

$$ hash MD5
$$ 8D 7F 2E D0 C4 8E 21 1B 8C 34 F5 EF E2 F2 E3 7E
