# Supplementary material for: Cesium Carbonate Promoted Direct Amidation of Unactivated Esters with Amino Alcohol Derivatives
Source: J Org Chem. 2024 Mar 25;89(7):4958–70. doi: 10.1021/acs.joc.4c00162 (PMC11002823; doi:10.1021/acs.joc.4c00162)
Supplement: Supplementary file 2 — jo4c00162_si_002.zip [file jo4c00162_si_002.zip › FID for publication/10a-Boc-Gly-NH(CH)2OH/H/20210705 bg-sm(2)/1/pdata/1/integrals.txt]

   Current data set:
   NAME =	20210705 bg-sm(2)	EXPNO =	1	PROCNO = 1
   DU   =	C:/Users/USER/Desktop

   Number   Integrated Region     Integral
     1      6.793      6.670         0.79872
     2      5.424      5.290         0.85795
     3      3.837      3.760         2.00000
     4      3.741      3.679         2.07555
     5      3.494      3.375         2.25657
     6      1.918      1.761         1.80445
     7      1.495      1.399         8.61826
