# Supplementary material for: Cesium Carbonate Promoted Direct Amidation of Unactivated Esters with Amino Alcohol Derivatives
Source: J Org Chem. 2024 Mar 25;89(7):4958–70. doi: 10.1021/acs.joc.4c00162 (PMC11002823; doi:10.1021/acs.joc.4c00162)
Supplement: Supplementary file 2 — jo4c00162_si_002.zip [file jo4c00162_si_002.zip › FID for publication/10a-Boc-Gly-NH(CH)2OH/H/20210705 bg-sm(2)/1/pdata/1/intrng]

A 1.0 #regions in PPM
# low field   high field  bias        slope
  6.792903256824678  6.66988520123985  -0.0  -0.0  # for region 1
  5.4243273884434755  5.28977639014757  -0.0  -0.0  # for region 2
  3.836625608551799  3.759739323811282  -0.0  -0.0  # for region 3
  3.7405177526261526  3.679008724833739  -0.0  -0.0  # for region 4
  3.494481641456498  3.3753079001086967  -0.0  -0.0  # for region 5
  1.9183128042758995  1.7606959205578396  -0.0  -0.0  # for region 6
  1.495438238203056  1.3993303822774097  -0.0  -0.0  # for region 7
