# Supplementary material for: Cesium Carbonate Promoted Direct Amidation of Unactivated Esters with Amino Alcohol Derivatives
Source: J Org Chem. 2024 Mar 25;89(7):4958–70. doi: 10.1021/acs.joc.4c00162 (PMC11002823; doi:10.1021/acs.joc.4c00162)
Supplement: Supplementary file 2 — jo4c00162_si_002.zip [file jo4c00162_si_002.zip › FID for publication/10a-Boc-Gly-NH(CH)2OH/H/20210705 bg-sm(2)/1/pdata/1/mol2ppm.txt]

# 2021-07-29 23:58:17 +0800 USER@LAPTOP-LBUTMDUJ
# TOPSPIN Molecule to PPM ranges correlations
# C:/Users/USER/Desktop/20210705 bg-sm(2)/1/pdata/1
# Start [PPM]     End [PPM]     Atom Numbers
