# Supplementary material for: Cesium Carbonate Promoted Direct Amidation of Unactivated Esters with Amino Alcohol Derivatives
Source: J Org Chem. 2024 Mar 25;89(7):4958–70. doi: 10.1021/acs.joc.4c00162 (PMC11002823; doi:10.1021/acs.joc.4c00162)
Supplement: Supplementary file 2 — jo4c00162_si_002.zip [file jo4c00162_si_002.zip › FID for publication/10a-Boc-Gly-NH(CH)2OH/H/20210705 bg-sm(2)/1/pdata/1/multiplet_options.prop]

#

#Thu Jul 29 23:58:17 CST 2021

mol2dHeight=200

mol2dWidth=300

intensityTolerance=0.3

treeform=1

labelsVertical=false

couplingTolerance=0.05

maxMultiplicity=4

distanceLines=2

createSinglets=false

minIntensity=20.0

captureRange=10

driftRange=5

maxJ=20.0

mol2dY=50

ticks=true

mol2dX=50

minDeltaJ=10.0
