# Supplementary material for: Cesium Carbonate Promoted Direct Amidation of Unactivated Esters with Amino Alcohol Derivatives
Source: J Org Chem. 2024 Mar 25;89(7):4958–70. doi: 10.1021/acs.joc.4c00162 (PMC11002823; doi:10.1021/acs.joc.4c00162)
Supplement: Supplementary file 2 — jo4c00162_si_002.zip [file jo4c00162_si_002.zip › FID for publication/10a-Boc-Gly-NH(CH)2OH/H/20210705 bg-sm(2)/1/pdata/1/peaklist.xml]

<?xml version="1.0" encoding="UTF-8"?>
<PeakList modified="2021-07-07T00:14:42">
  <PeakList1D>
    <PeakList1DHeader creator="USER" date="2021-07-07T00:14:42" expNo="1" name="20210705 bg-sm(2)" owner="" procNo="1" source="C:/Users/USER/Desktop">
      <PeakPickDetails>F1=7.304197ppm, F2=7.215778ppm, MI=0.16cm, MAXI=1.78cm, PC=1.000
      </PeakPickDetails>
    </PeakList1DHeader>
    <Peak1D F1="7.258874" intensity="0.9092004" type="0"/>
  </PeakList1D>
  <PeakList1D>
    <PeakList1DHeader creator="USER" date="2021-07-07T00:14:42" expNo="1" name="20210705 bg-sm(2)" owner="" procNo="1" source="C:/Users/USER/Desktop">
      <PeakPickDetails>F1=6.819813ppm, F2=6.692951ppm, MI=-0.18cm, MAXI=0.64cm, PC=1.000
      </PeakPickDetails>
    </PeakList1DHeader>
    <Peak1D F1="6.72919" intensity="0.1696079" type="0"/>
  </PeakList1D>
  <PeakList1D>
    <PeakList1DHeader creator="USER" date="2021-07-07T00:14:42" expNo="1" name="20210705 bg-sm(2)" owner="" procNo="1" source="C:/Users/USER/Desktop">
      <PeakPickDetails>F1=5.374352ppm, F2=5.308998ppm, MI=-0.31cm, MAXI=0.64cm, PC=1.000
      </PeakPickDetails>
    </PeakList1DHeader>
    <Peak1D F1="5.343944" intensity="0.2222402" type="0"/>
  </PeakList1D>
  <PeakList1D>
    <PeakList1DHeader creator="USER" date="2021-07-07T00:14:42" expNo="1" name="20210705 bg-sm(2)" owner="" procNo="1" source="C:/Users/USER/Desktop">
      <PeakPickDetails>F1=3.836626ppm, F2=3.667476ppm, MI=0.26cm, MAXI=2.01cm, PC=1.000
      </PeakPickDetails>
    </PeakList1DHeader>
    <Peak1D F1="3.800819" intensity="1.252989" type="0"/>
    <Peak1D F1="3.781092" intensity="1.201469" type="0"/>
    <Peak1D F1="3.724373" intensity="0.7593651" type="0"/>
    <Peak1D F1="3.708117" intensity="1.056542" type="0"/>
    <Peak1D F1="3.691039" intensity="0.7866754" type="0"/>
  </PeakList1D>
  <PeakList1D>
    <PeakList1DHeader creator="USER" date="2021-07-07T00:14:42" expNo="1" name="20210705 bg-sm(2)" owner="" procNo="1" source="C:/Users/USER/Desktop">
      <PeakPickDetails>F1=3.509859ppm, F2=3.367619ppm, MI=-0.05cm, MAXI=1.39cm, PC=1.000
      </PeakPickDetails>
    </PeakList1DHeader>
    <Peak1D F1="3.489214" intensity="0.06382307" type="0"/>
    <Peak1D F1="3.472954" intensity="0.2847332" type="0"/>
    <Peak1D F1="3.454654" intensity="0.4994923" type="0"/>
    <Peak1D F1="3.436436" intensity="0.8972658" type="0"/>
    <Peak1D F1="3.419811" intensity="0.7257203" type="0"/>
    <Peak1D F1="3.402048" intensity="0.3029175" type="0"/>
  </PeakList1D>
  <PeakList1D>
    <PeakList1DHeader creator="USER" date="2021-07-07T00:14:42" expNo="1" name="20210705 bg-sm(2)" owner="" procNo="1" source="C:/Users/USER/Desktop">
      <PeakPickDetails>F1=1.899091ppm, F2=1.760696ppm, MI=-0.31cm, MAXI=0.88cm, PC=1.000
      </PeakPickDetails>
    </PeakList1DHeader>
    <Peak1D F1="1.8407" intensity="0.2872303" type="0"/>
  </PeakList1D>
  <PeakList1D>
    <PeakList1DHeader creator="USER" date="2021-07-07T00:14:42" expNo="1" name="20210705 bg-sm(2)" owner="" procNo="1" source="C:/Users/USER/Desktop">
      <PeakPickDetails>F1=1.495438ppm, F2=1.407019ppm, MI=11.64cm, MAXI=15.54cm, PC=1.000
      </PeakPickDetails>
    </PeakList1DHeader>
    <Peak1D F1="1.446841" intensity="15.0" type="0"/>
  </PeakList1D>
</PeakList>
