# Supplementary material for: Cesium Carbonate Promoted Direct Amidation of Unactivated Esters with Amino Alcohol Derivatives
Source: J Org Chem. 2024 Mar 25;89(7):4958–70. doi: 10.1021/acs.joc.4c00162 (PMC11002823; doi:10.1021/acs.joc.4c00162)
Supplement: Supplementary file 2 — jo4c00162_si_002.zip [file jo4c00162_si_002.zip › FID for publication/10a-Boc-Gly-NH(CH)2OH/H/20210705 bg-sm(2)/1/pdata/1/peakrng]

P    #regions in PPM
# 2021-07-07 00:14:43 +0800  USER@LAPTOP-PVPTM3P2
# low field   high field   mi   maxi
  7.304197050349116  7.215777822897522  0.155  1.781  # for region 1
  6.819813456483859  6.692951086662006  -0.181  0.645  # for region 2
  5.374351303362139  5.308997961332699  -0.310  0.645  # for region 3
  3.836625608551799  3.6674757821226613  0.258  2.013  # for region 4
  3.5098588984046017  3.3676192716346454  -0.052  1.394  # for region 5
  1.89909123309077  1.7606959205578396  -0.310  0.877  # for region 6
  1.495438238203056  1.4070190107514613  11.639  15.536  # for region 7
