# Supplementary material for: Cesium Carbonate Promoted Direct Amidation of Unactivated Esters with Amino Alcohol Derivatives
Source: J Org Chem. 2024 Mar 25;89(7):4958–70. doi: 10.1021/acs.joc.4c00162 (PMC11002823; doi:10.1021/acs.joc.4c00162)
Supplement: Supplementary file 2 — jo4c00162_si_002.zip [file jo4c00162_si_002.zip › FID for publication/10a-Boc-Gly-NH(CH)2OH/H/20210705 bg-sm(2)/1/pdata/1/procs]

##TITLE= Parameter file, TopSpin 4.0.7
##JCAMPDX= 5.0
##DATATYPE= Parameter Values
##NPOINTS= 39	$$ modification sequence number
##ORIGIN= Bruker BioSpin GmbH
##OWNER= NMR user
$$ 2021-07-29 14:59:24.142 +0800  USER@LAPTOP-LBUTMDUJ
$$ C:/Users/USER/Desktop/20210705 bg-sm(2)/1/pdata/1/procs
$$ process C:\Bruker\TopSpin4.0.7\prog\mod\dataserver.exe
##$ABSF1= 15.00932
##$ABSF2= -1.009379
##$ABSG= 5
##$ABSL= 3
##$ALPHA= 0
##$AQORDER= 0
##$ASSFAC= 0
##$ASSFACI= 0
##$ASSFACX= 0
##$ASSWID= 0
##$AUNMP= <proc_1d>
##$AXLEFT= 0
##$AXNAME= <>
##$AXNUC= <1H>
##$AXRIGHT= 0
##$AXTYPE= 0
##$AXUNIT= <>
##$AZFE= 0.1
##$AZFW= 0.1
##$BCFW= 0
##$BC_mod= 0
##$BYTORDP= 0
##$COROFFS= 0
##$CY= 15
##$DATMOD= 1
##$DC= 0
##$DFILT= <>
##$DTYPP= 0
##$ERETIC= no
##$F1P= 8.55604475782063
##$F2P= -0.148616162046512
##$FCOR= 0.5
##$FTSIZE= 8192
##$FT_mod= 6
##$GAMMA= 0
##$GB= 0
##$INTBC= 1
##$INTSCL= 8.53937161180951e-09
##$ISEN= 128
##$LB= 0
##$LEV0= 0
##$LPBIN= 0
##$MAXI= 10000
##$MC2= 0
##$MEAN= 0
##$ME_mod= 0
##$MI= 0
##$MddCEXP= no
##$MddCT_SP= no
##$MddF180= no
##$MddLAMBDA= 0
##$MddMEMORY= 0
##$MddMERGE= 0
##$MddNCOMP= 0
##$MddNITER= 0
##$MddNOISE= 0
##$MddPHASE= 0
##$MddSEED= 0
##$MddSRSIZE= 0
##$Mdd_CsALG= 0
##$Mdd_CsLAMBDA= 0
##$Mdd_CsNITER= 0
##$Mdd_CsNORM= 0
##$Mdd_CsVE= no
##$Mdd_CsZF= 0
##$Mdd_LrLAMBDA= 0
##$Mdd_LrNITER= 0
##$Mdd_LrRANK= 0
##$Mdd_LrZF= 0
##$Mdd_mod= 0
##$NCOEF= 0
##$NC_proc= -4
##$NLEV= 6
##$NOISF1= 0
##$NOISF2= 0
##$NSP= 0
##$NTH_PI= 0
##$NZP= 0
##$OFFSET= 14.98381
##$PC= 1
##$PHC0= 26.3954
##$PHC1= 0.813368
##$PH_mod= 1
##$PKNL= yes
##$PPARMOD= 0
##$PPDIAG= 0
##$PPIPTYP= 0
##$PPMPNUM= 2147483647
##$PPRESOL= 1
##$PSCAL= 0
##$PSIGN= 0
##$PYNMP= <proc.py>
##$RDF1= 0
##$RDF2= 0
##$RDFWHM= 0
##$RDINT= 0
##$RDPOS= 0
##$REVERSE= no
##$SF= 300.130007655016
##$SI= 8192
##$SIGF1= 0
##$SIGF2= 0
##$SINO= 400
##$SIOLD= 8192
##$SPECTYP= <>
##$SREF_mod= 1
##$SREGLST= <1H.CDCl3>
##$SSB= 0
##$STSI= 8192
##$STSR= 0
##$SW_p= 4807.69230769231
##$SYMM= 0
##$S_DEV= 0
##$TDeff= 16384
##$TDoff= 0
##$TI= <>
##$TILT= no
##$TM1= 0
##$TM2= 0
##$TOPLEV= 0
##$USERP1= <user>
##$USERP2= <user>
##$USERP3= <user>
##$USERP4= <user>
##$USERP5= <user>
##$WDW= 1
##$XDIM= 8192
##$YMAX_p= 263118719
##$YMIN_p= -149295
##END=
