# Supplementary material for: Cesium Carbonate Promoted Direct Amidation of Unactivated Esters with Amino Alcohol Derivatives
Source: J Org Chem. 2024 Mar 25;89(7):4958–70. doi: 10.1021/acs.joc.4c00162 (PMC11002823; doi:10.1021/acs.joc.4c00162)
Supplement: Supplementary file 2 — jo4c00162_si_002.zip [file jo4c00162_si_002.zip › FID for publication/10a-Boc-Gly-NH(CH)2OH/H/20210705 bg-sm(2)/1/specpar]

##TITLE= Parameter file, TopSpin 3.5 pl 7
##JCAMPDX= 5.0
##DATATYPE= Parameter Values
##NPOINTS= 2380	$$ modification sequence number
##ORIGIN= Bruker BioSpin GmbH
##OWNER= Administrator
$$ 2021-05-21 10:34:51.382 +0800  NMRSU@DESKTOP-GI1AL00
$$ C:/Bruker/TopSpin/conf/instr/spect/specpar
$$ process C:\Bruker\TopSpin\prog\mod\hconfserver.exe
##$HPPRECH= (0..15)
-1 -1 -1 -1 -1 -1 -1 -1 -1 -1 -1 -1 -1 -1 -1 -1
##$HPSELECT= no
##$NUC1= 1
##$NUC2= 0
##$NUC3= 0
##$NUC4= 0
##$NUC5= 0
##$NUC6= 0
##$NUC7= 0
##$NUC8= 0
##$NUCARR= (0..123)
300.13 300.13 46.071782 320.130585 228.637344 44.167389 116.641914 42.173706
32.244941 96.293631 75.467749 21.681046 30.411909 40.686994 282.404355
23.693151 79.390087 18.372863 78.204451 59.627388 121.494851 23.037979
29.406464 24.477777 14.005185 7.687245 20.198836 72.90682 16.919931 16.924442
29.923888 78.943038 16.964836 74.39988 9.717543 71.212067 26.81977 79.580889
85.248004 18.778543 72.035264 91.529758 10.46948 51.390101 57.239332 15.659949
75.19451 81.054662 11.547802 28.97738 98.203899 13.0071 14.706964 27.900979
73.460329 19.55925 19.969735 67.554239 13.82144 15.490817 9.563483 13.734249
12.148719 13.966649 63.67402 66.608376 65.62569 65.766373 98.198781 106.943099
111.920374 71.822841 38.894498 78.543247 94.690322 60.048468 83.466711
24.74248 39.365477 29.816286 33.353231 39.600053 42.395286 91.899806 16.357085
10.084368 12.515421 10.324472 74.612318 32.954274 9.213991 12.095239 72.151252
10.324472 14.466266 64.047742 8.643744 24.880777 52.520667 14.469267 34.226825
24.40357 12.026209 7.554272 35.984386 12.504577 67.603082 68.284377 6.84996
23.306295 5.156233 5.615432 64.518298 5.189248 53.75575 19.843344 171.44386
173.126503 62.788994 48.228754 5.526594 100 100 100
##$NUCOFFS= (0..127)
<> <> <> <> <> <> <> <> <> <> <> <> <> <> <> <> <> <> <> <> <> <> <> <>
<> <> <> <> <> <> <> <> <> <> <> <> <> <> <> <> <> <> <> <> <> <> <> <>
<> <> <> <> <> <> <> <> <> <> <> <> <> <> <> <> <> <> <> <> <> <> <> <>
<> <> <> <> <> <> <> <> <> <> <> <> <> <> <> <> <> <> <> <> <> <> <> <>
<> <> <> <> <> <> <> <> <> <> <> <> <> <> <> <> <> <> <> <> <> <> <> <>
<> <> <> <> <> <> <> <>
##$OFFS= (0..127)
0 0 0 0 0 0 0 0 0 0 0 0 0 0 0 0 0 0 0 0 0 0 0 0 0 0 0 0 0 0 0 0 0 0 0 0
0 0 0 0 0 0 0 0 0 0 0 0 0 0 0 0 0 0 0 0 0 0 0 0 0 0 0 0 0 0 0 0 0 0 0 0
0 0 0 0 0 0 0 0 0 0 0 0 0 0 0 0 0 0 0 0 0 0 0 0 0 0 0 0 0 0 0 0 0 0 0 0
0 0 0 0 0 0 0 0 0 0 0 0 0 0 0 0 0 0 0 0
##$OFFSF= (0..7)
-28240.2 0 0 0 0 0 0 0
##$OFFSH= (0..7)
2341.00000000126 0 0 0 0 0 0 0
##$OFFSX= (0..7)
0 0 0 0 0 0 0 0
##$PRECHAN= (0..15)
-1 2 0 1 -1 -1 -1 -1 -1 -1 -1 -1 -1 -1 -1 -1
##$RECPRE= (0..15)
-1 0 -1 -1 -1 -1 -1 -1 -1 -1 -1 -1 -1 -1 -1 -1
##$RECPRFX= (0..15)
1 0 0 0 0 0 0 0 0 0 0 0 0 0 0 0
##$RECSEL= (0..15)
0 0 1 0 0 0 0 0 0 0 0 0 0 0 0 0
##$SELREC= (0..9)
0 0 0 0 0 0 0 0 0 0
##$SFO1= 300.132101
##$SFO2= 300.13
##$SFO3= 300.132502
##$SFO4= 300.132502
##$SFO5= 300.132502
##$SFO6= 300.132502
##$SFO7= 300.132502
##$SFO8= 300.132502
##END=
