# Supplementary material for: Cesium Carbonate Promoted Direct Amidation of Unactivated Esters with Amino Alcohol Derivatives
Source: J Org Chem. 2024 Mar 25;89(7):4958–70. doi: 10.1021/acs.joc.4c00162 (PMC11002823; doi:10.1021/acs.joc.4c00162)
Supplement: Supplementary file 2 — jo4c00162_si_002.zip [file jo4c00162_si_002.zip › FID for publication/10b-Boc-Gly-NH(CH)3OH/H/20210506 boc-gly-nh(ch2)3oh 2/1/audita.txt]

##TITLE= Audit trail, TopSpin 3.5 pl 7
##JCAMPDX= 5.01
##ORIGIN= Bruker BioSpin GmbH
##OWNER= NMR user
$$ D:/DATA/ZHK/20210506 boc-gly-nh(ch2)3oh 2/1/audita.txt
##AUDIT TRAIL=  $$ (NUMBER, WHEN, WHO, WHERE, PROCESS, VERSION, WHAT)
(   1,<2021-05-06 13:45:53.630 +0800>,<NMR user>,<DESKTOP-GI1AL00>,<go4>,<TopSpin 3.5.7>,
      <created by zg
	started at 2021-05-06 13:44:52.219 +0800,
	POWCHK enabled, PULCHK disabled,
       configuration hash MD5:
       D8 8C BB 0D 6B FE 30 4E E8 71 3F 24 28 EB 74 9F
       data hash MD5: 16K
       4F E0 7C 38 99 ED 62 DE 42 26 D1 D1 4A E0 D4 40>)
##END=

$$ hash MD5
$$ 3A 4B 84 21 90 05 CA 6F F5 45 2C DD 80 3E C2 DA
