# Supplementary material for: Cesium Carbonate Promoted Direct Amidation of Unactivated Esters with Amino Alcohol Derivatives
Source: J Org Chem. 2024 Mar 25;89(7):4958–70. doi: 10.1021/acs.joc.4c00162 (PMC11002823; doi:10.1021/acs.joc.4c00162)
Supplement: Supplementary file 2 — jo4c00162_si_002.zip [file jo4c00162_si_002.zip › FID for publication/10b-Boc-Gly-NH(CH)3OH/H/20210506 boc-gly-nh(ch2)3oh 2/1/pdata/1/auditp.txt]

##TITLE= Audit trail, TopSpin 3.5 pl 7
##JCAMPDX= 5.01
##ORIGIN= Bruker BioSpin GmbH
##OWNER= NMR user
$$ D:\DATA\ZHK/20210506 boc-gly-nh(ch2)3oh 2/1/pdata/1/auditp.txt
##AUDIT TRAIL=  $$ (NUMBER, WHEN, WHO, WHERE, PROCESS, VERSION, WHAT)
(   1,<2021-05-06 13:45:53.630 +0800>,<NMR user>,<DESKTOP-GI1AL00>,<go4>,<TopSpin 3.5.7>,
      <created by zg
	started at 2021-05-06 13:44:52.219 +0800,
	POWCHK enabled, PULCHK disabled,
       configuration hash MD5:
       D8 8C BB 0D 6B FE 30 4E E8 71 3F 24 28 EB 74 9F
       data hash MD5: 16K
       4F E0 7C 38 99 ED 62 DE 42 26 D1 D1 4A E0 D4 40>)
(   2,<2021-05-06 13:45:55.856 +0800>,<NMR user>,<DESKTOP-GI1AL00>,<proc1d>,<TopSpin 3.5.7>,
      <Start of raw data processing
       efp LB = 0 FT_mod = 6 PKNL = 1 PHC0 = 124.664 PHC1 = 0.2696401 SI = 8K 
       data hash MD5: 8K
       69 13 E2 61 D7 FD 7F 4C 73 33 C7 74 EE D8 FB DC>)
(   3,<2021-05-06 13:45:55.919 +0800>,<NMR user>,<DESKTOP-GI1AL00>,<proc1d>,<TopSpin 3.5.7>,
      <apk 
       data hash MD5: 8K
       69 13 E2 61 D7 FD 7F 4C 73 33 C7 74 EE D8 FB DC>)
(   4,<2021-05-06 13:45:55.950 +0800>,<NMR user>,<DESKTOP-GI1AL00>,<proc1d>,<TopSpin 3.5.7>,
      <abs n ABSG = 5 
       data hash MD5: 8K
       8D 16 0C F2 FD C5 52 E6 A9 4D 89 DB 53 DC BD 0A>)
$$ C:/Users/USER/Desktop/20210506 boc-gly-nh(ch2)3oh 2/1/pdata/1/auditp.txt
(   5,<2021-05-06 14:12:36.263 +0800>,<USER>,<LAPTOP-PVPTM3P2>,<dataserver>,<TopSpin 4.0.9>,
      <INTEGRAL 2021-05-06 14:10:01.671 +0800
       DEFINE [3.830;3.726]
       data hash MD5: 8K
       8D 16 0C F2 FD C5 52 E6 A9 4D 89 DB 53 DC BD 0A>)
(   6,<2021-05-06 14:12:36.268 +0800>,<USER>,<LAPTOP-PVPTM3P2>,<dataserver>,<TopSpin 4.0.9>,
      <INTEGRAL 2021-05-06 14:10:08.260 +0800
       DEFINE [3.693;3.597]
       data hash MD5: 8K
       8D 16 0C F2 FD C5 52 E6 A9 4D 89 DB 53 DC BD 0A>)
(   7,<2021-05-06 14:12:36.274 +0800>,<USER>,<LAPTOP-PVPTM3P2>,<dataserver>,<TopSpin 4.0.9>,
      <INTEGRAL 2021-05-06 14:10:10.756 +0800
       DEFINE [3.498;3.373]
       data hash MD5: 8K
       8D 16 0C F2 FD C5 52 E6 A9 4D 89 DB 53 DC BD 0A>)
(   8,<2021-05-06 14:12:36.279 +0800>,<USER>,<LAPTOP-PVPTM3P2>,<dataserver>,<TopSpin 4.0.9>,
      <INTEGRAL 2021-05-06 14:10:14.055 +0800
       DEFINE [1.769;1.637]
       data hash MD5: 8K
       8D 16 0C F2 FD C5 52 E6 A9 4D 89 DB 53 DC BD 0A>)
(   9,<2021-05-06 14:12:36.284 +0800>,<USER>,<LAPTOP-PVPTM3P2>,<dataserver>,<TopSpin 4.0.9>,
      <INTEGRAL 2021-05-06 14:10:16.021 +0800
       DEFINE [1.493;1.401]
       data hash MD5: 8K
       8D 16 0C F2 FD C5 52 E6 A9 4D 89 DB 53 DC BD 0A>)
(  10,<2021-05-06 14:12:36.289 +0800>,<USER>,<LAPTOP-PVPTM3P2>,<dataserver>,<TopSpin 4.0.9>,
      <INTEGRAL 2021-05-06 14:10:22.720 +0800
       DEFINE [5.407;5.304]
       data hash MD5: 8K
       8D 16 0C F2 FD C5 52 E6 A9 4D 89 DB 53 DC BD 0A>)
(  11,<2021-05-06 14:12:36.294 +0800>,<USER>,<LAPTOP-PVPTM3P2>,<dataserver>,<TopSpin 4.0.9>,
      <INTEGRAL 2021-05-06 14:10:25.465 +0800
       DEFINE [6.834;6.712]
       data hash MD5: 8K
       8D 16 0C F2 FD C5 52 E6 A9 4D 89 DB 53 DC BD 0A>)
(  12,<2021-05-06 14:12:36.299 +0800>,<USER>,<LAPTOP-PVPTM3P2>,<dataserver>,<TopSpin 4.0.9>,
      <INTEGRAL 2021-05-06 14:12:19.335 +0800
       DELETE [3.498;3.373]
       data hash MD5: 8K
       8D 16 0C F2 FD C5 52 E6 A9 4D 89 DB 53 DC BD 0A>)
(  13,<2021-05-06 14:12:36.303 +0800>,<USER>,<LAPTOP-PVPTM3P2>,<dataserver>,<TopSpin 4.0.9>,
      <INTEGRAL 2021-05-06 14:12:34.229 +0800
       DEFINE [3.479;3.383]
       data hash MD5: 8K
       8D 16 0C F2 FD C5 52 E6 A9 4D 89 DB 53 DC BD 0A>)
(  14,<2021-05-15 14:53:55.598 +0800>,<USER>,<LAPTOP-PVPTM3P2>,<dataserver>,<TopSpin 4.0.9>,
      <INTEGRAL 2021-05-15 14:53:52.671 +0800
       DEFINE [2.041;1.929]
       data hash MD5: 8K
       8D 16 0C F2 FD C5 52 E6 A9 4D 89 DB 53 DC BD 0A>)
##END=

$$ hash MD5
$$ DC A7 36 21 8D 9D A3 AD 10 19 E7 F5 AC 16 0C AF
