# Supplementary material for: Cesium Carbonate Promoted Direct Amidation of Unactivated Esters with Amino Alcohol Derivatives
Source: J Org Chem. 2024 Mar 25;89(7):4958–70. doi: 10.1021/acs.joc.4c00162 (PMC11002823; doi:10.1021/acs.joc.4c00162)
Supplement: Supplementary file 2 — jo4c00162_si_002.zip [file jo4c00162_si_002.zip › FID for publication/10b-Boc-Gly-NH(CH)3OH/H/20210506 boc-gly-nh(ch2)3oh 2/1/pdata/1/integrals.txt]

   Current data set:
   NAME =	20210506 boc-gly-nh(ch2)3oh 2	EXPNO =	1	PROCNO = 1
   DU   =	C:/Users/USER/Desktop

   Number   Integrated Region     Integral
     1      6.834      6.712         0.78949
     2      5.407      5.304         0.87735
     3      3.830      3.726         2.00000
     4      3.693      3.597         2.18636
     5      3.479      3.383         2.34529
     6      2.041      1.929         1.29043
     7      1.769      1.637         2.23236
     8      1.493      1.401         8.82852
