# Supplementary material for: Cesium Carbonate Promoted Direct Amidation of Unactivated Esters with Amino Alcohol Derivatives
Source: J Org Chem. 2024 Mar 25;89(7):4958–70. doi: 10.1021/acs.joc.4c00162 (PMC11002823; doi:10.1021/acs.joc.4c00162)
Supplement: Supplementary file 2 — jo4c00162_si_002.zip [file jo4c00162_si_002.zip › FID for publication/10b-Boc-Gly-NH(CH)3OH/H/20210506 boc-gly-nh(ch2)3oh 2/1/pdata/1/intrng]

A 1.0 #regions in PPM
# low field   high field  bias        slope
  6.833651658867163  6.712017082414834  -0.0  -0.0  # for region 1
  5.4072098077444055  5.304004712572733  -0.0  -0.0  # for region 2
  3.829646210120271  3.7264411149485985  -0.0  -0.0  # for region 3
  3.693268048643418  3.597434745984008  -0.0  -0.0  # for region 4
  3.4790010700421212  3.3829050667029428  -0.0  -0.0  # for region 5
  2.041491570828645  1.9291410280045185  -0.0  -0.0  # for region 6
  1.7692302029429547  1.636537937722233  -0.0  -0.0  # for region 7
  1.4927879837331182  1.4006405773298392  -0.0  -0.0  # for region 8
