# Supplementary material for: Cesium Carbonate Promoted Direct Amidation of Unactivated Esters with Amino Alcohol Derivatives
Source: J Org Chem. 2024 Mar 25;89(7):4958–70. doi: 10.1021/acs.joc.4c00162 (PMC11002823; doi:10.1021/acs.joc.4c00162)
Supplement: Supplementary file 2 — jo4c00162_si_002.zip [file jo4c00162_si_002.zip › FID for publication/10b-Boc-Gly-NH(CH)3OH/H/20210506 boc-gly-nh(ch2)3oh 2/1/pdata/1/peaklist.xml]

<?xml version="1.0" encoding="UTF-8"?>
<PeakList modified="2021-05-15T12:19:43">
  <PeakList1D>
    <PeakList1DHeader creator="USER" date="2021-05-15T12:19:43" expNo="1" name="20210506 boc-gly-nh(ch2)3oh 2" owner="" procNo="1" source="C:/Users/USER/Desktop">
      <PeakPickDetails>F1=7.328653ppm, F2=7.221314ppm, MI=0.17cm, MAXI=0.71cm, PC=1.000
      </PeakPickDetails>
    </PeakList1DHeader>
    <Peak1D F1="7.259804" intensity="0.4135565" type="0"/>
  </PeakList1D>
  <PeakList1D>
    <PeakList1DHeader creator="USER" date="2021-05-15T12:19:43" expNo="1" name="20210506 boc-gly-nh(ch2)3oh 2" owner="" procNo="1" source="C:/Users/USER/Desktop">
      <PeakPickDetails>F1=6.828972ppm, F2=6.703126ppm, MI=-0.11cm, MAXI=0.41cm, PC=1.000
      </PeakPickDetails>
    </PeakList1DHeader>
    <Peak1D F1="6.765094" intensity="0.1330784" type="0"/>
  </PeakList1D>
  <PeakList1D>
    <PeakList1DHeader creator="USER" date="2021-05-15T12:19:43" expNo="1" name="20210506 boc-gly-nh(ch2)3oh 2" owner="" procNo="1" source="C:/Users/USER/Desktop">
      <PeakPickDetails>F1=5.396554ppm, F2=5.315124ppm, MI=-0.22cm, MAXI=0.62cm, PC=1.000
      </PeakPickDetails>
    </PeakList1DHeader>
    <Peak1D F1="5.368341" intensity="0.1468004" type="0"/>
    <Peak1D F1="5.350389" intensity="0.2494592" type="0"/>
    <Peak1D F1="5.331993" intensity="0.1414113" type="0"/>
  </PeakList1D>
  <PeakList1D>
    <PeakList1DHeader creator="USER" date="2021-05-15T12:19:43" expNo="1" name="20210506 boc-gly-nh(ch2)3oh 2" owner="" procNo="1" source="C:/Users/USER/Desktop">
      <PeakPickDetails>F1=3.845692ppm, F2=3.730951ppm, MI=0.62cm, MAXI=1.55cm, PC=1.000
      </PeakPickDetails>
    </PeakList1DHeader>
    <Peak1D F1="3.780529" intensity="1.059605" type="0"/>
    <Peak1D F1="3.760881" intensity="1.013142" type="0"/>
  </PeakList1D>
  <PeakList1D>
    <PeakList1DHeader creator="USER" date="2021-05-15T12:19:43" expNo="1" name="20210506 boc-gly-nh(ch2)3oh 2" owner="" procNo="1" source="C:/Users/USER/Desktop">
      <PeakPickDetails>F1=3.690236ppm, F2=3.608806ppm, MI=0.22cm, MAXI=1.09cm, PC=1.000
      </PeakPickDetails>
    </PeakList1DHeader>
    <Peak1D F1="3.656352" intensity="0.5012069" type="0"/>
    <Peak1D F1="3.637625" intensity="0.7860937" type="0"/>
    <Peak1D F1="3.618926" intensity="0.4801336" type="0"/>
  </PeakList1D>
  <PeakList1D>
    <PeakList1DHeader creator="USER" date="2021-05-15T12:19:43" expNo="1" name="20210506 boc-gly-nh(ch2)3oh 2" owner="" procNo="1" source="C:/Users/USER/Desktop">
      <PeakPickDetails>F1=3.490364ppm, F2=3.364518ppm, MI=0.21cm, MAXI=1.33cm, PC=1.000
      </PeakPickDetails>
    </PeakList1DHeader>
    <Peak1D F1="3.465228" intensity="0.4422148" type="0"/>
    <Peak1D F1="3.450192" intensity="0.3479495" type="0"/>
    <Peak1D F1="3.429981" intensity="0.76082" type="0"/>
    <Peak1D F1="3.409239" intensity="0.7672228" type="0"/>
    <Peak1D F1="3.388837" intensity="0.3367078" type="0"/>
  </PeakList1D>
  <PeakList1D>
    <PeakList1DHeader creator="USER" date="2021-05-15T12:19:43" expNo="1" name="20210506 boc-gly-nh(ch2)3oh 2" owner="" procNo="1" source="C:/Users/USER/Desktop">
      <PeakPickDetails>F1=2.027180ppm, F2=2.020932ppm, MI=0.29cm, MAXI=0.48cm, PC=1.000
      </PeakPickDetails>
    </PeakList1DHeader>
  </PeakList1D>
  <PeakList1D>
    <PeakList1DHeader creator="USER" date="2021-05-15T12:19:43" expNo="1" name="20210506 boc-gly-nh(ch2)3oh 2" owner="" procNo="1" source="C:/Users/USER/Desktop">
      <PeakPickDetails>F1=2.020932ppm, F2=2.018913ppm, MI=-0.11cm, MAXI=0.71cm, PC=1.000
      </PeakPickDetails>
    </PeakList1DHeader>
  </PeakList1D>
  <PeakList1D>
    <PeakList1DHeader creator="USER" date="2021-05-15T12:19:43" expNo="1" name="20210506 boc-gly-nh(ch2)3oh 2" owner="" procNo="1" source="C:/Users/USER/Desktop">
      <PeakPickDetails>F1=1.988567ppm, F2=1.976335ppm, MI=-0.38cm, MAXI=0.64cm, PC=1.000
      </PeakPickDetails>
    </PeakList1DHeader>
    <Peak1D F1="1.979167" intensity="0.2194117" type="0"/>
  </PeakList1D>
  <PeakList1D>
    <PeakList1DHeader creator="USER" date="2021-05-15T12:19:43" expNo="1" name="20210506 boc-gly-nh(ch2)3oh 2" owner="" procNo="1" source="C:/Users/USER/Desktop">
      <PeakPickDetails>F1=1.976325ppm, F2=1.963666ppm, MI=-0.50cm, MAXI=0.00cm, PC=1.000
      </PeakPickDetails>
    </PeakList1DHeader>
  </PeakList1D>
  <PeakList1D>
    <PeakList1DHeader creator="USER" date="2021-05-15T12:19:43" expNo="1" name="20210506 boc-gly-nh(ch2)3oh 2" owner="" procNo="1" source="C:/Users/USER/Desktop">
      <PeakPickDetails>F1=1.963666ppm, F2=1.904196ppm, MI=-0.50cm, MAXI=0.91cm, PC=1.000
      </PeakPickDetails>
    </PeakList1DHeader>
  </PeakList1D>
  <PeakList1D>
    <PeakList1DHeader creator="USER" date="2021-05-15T12:19:43" expNo="1" name="20210506 boc-gly-nh(ch2)3oh 2" owner="" procNo="1" source="C:/Users/USER/Desktop">
      <PeakPickDetails>F1=1.765539ppm, F2=1.628590ppm, MI=-0.05cm, MAXI=1.42cm, PC=1.000
      </PeakPickDetails>
    </PeakList1DHeader>
    <Peak1D F1="1.760587" intensity="0.02950045" type="0"/>
    <Peak1D F1="1.734087" intensity="0.2047867" type="0"/>
    <Peak1D F1="1.714486" intensity="0.5099569" type="0"/>
    <Peak1D F1="1.695051" intensity="0.6478302" type="0"/>
    <Peak1D F1="1.674778" intensity="0.4919479" type="0"/>
    <Peak1D F1="1.655138" intensity="0.2038943" type="0"/>
  </PeakList1D>
  <PeakList1D>
    <PeakList1DHeader creator="USER" date="2021-05-15T12:19:43" expNo="1" name="20210506 boc-gly-nh(ch2)3oh 2" owner="" procNo="1" source="C:/Users/USER/Desktop">
      <PeakPickDetails>F1=1.550861ppm, F2=1.321378ppm, MI=8.37cm, MAXI=17.59cm, PC=1.000
      </PeakPickDetails>
    </PeakList1DHeader>
    <Peak1D F1="1.438493" intensity="15.0" type="0"/>
  </PeakList1D>
</PeakList>
