# Supplementary material for: Cesium Carbonate Promoted Direct Amidation of Unactivated Esters with Amino Alcohol Derivatives
Source: J Org Chem. 2024 Mar 25;89(7):4958–70. doi: 10.1021/acs.joc.4c00162 (PMC11002823; doi:10.1021/acs.joc.4c00162)
Supplement: Supplementary file 2 — jo4c00162_si_002.zip [file jo4c00162_si_002.zip › FID for publication/10b-Boc-Gly-NH(CH)3OH/H/20210506 boc-gly-nh(ch2)3oh 2/1/pdata/1/peakrng]

P    #regions in PPM
# 2021-05-15 12:19:57 +0800  USER@LAPTOP-PVPTM3P2
# low field   high field   mi   maxi
  7.328653111701518  7.2213142529947785  0.169  0.712  # for region 1
  6.828972217721869  6.703126659238106  -0.112  0.412  # for region 2
  5.396553654980209  5.315124175961303  -0.225  0.618  # for region 3
  3.8456922136655947  3.7309506750480455  0.618  1.554  # for region 4
  3.6902359355385927  3.608806456519687  0.225  1.086  # for region 5
  3.490363577946733  3.36451801946297  0.206  1.330  # for region 6
  2.0271803848184113  2.020931615651025  0.291  0.477  # for region 7
  2.020931615651025  2.0189127029480742  -0.111  0.713  # for region 8
  1.9885671058856378  1.9763348631388986  -0.375  0.637  # for region 9
  1.9763248631388985  1.9636655499979823  -0.504  0.000  # for region 10
  1.9636655499979823  1.9041962184987926  -0.504  0.913  # for region 11
  1.765539158728093  1.6285895803781152  -0.045  1.425  # for region 12
  1.5508614413146142  1.321378364079516  8.369  17.586  # for region 13
