# Supplementary material for: Cesium Carbonate Promoted Direct Amidation of Unactivated Esters with Amino Alcohol Derivatives
Source: J Org Chem. 2024 Mar 25;89(7):4958–70. doi: 10.1021/acs.joc.4c00162 (PMC11002823; doi:10.1021/acs.joc.4c00162)
Supplement: Supplementary file 2 — jo4c00162_si_002.zip [file jo4c00162_si_002.zip › FID for publication/10c-Boc-Gly-NH(CH)4OH/H/20210705 bg-sm(4-2)/1/pdata/1/auditp.txt]

##TITLE= Audit trail, TopSpin 3.5 pl 7
##JCAMPDX= 5.01
##ORIGIN= Bruker BioSpin GmbH
##OWNER= NMR user
$$ D:\DATA\ZHK/20210705 bg-sm(4-2)/1/pdata/1/auditp.txt
##AUDIT TRAIL=  $$ (NUMBER, WHEN, WHO, WHERE, PROCESS, VERSION, WHAT)
(   1,<2021-07-05 16:59:27.342 +0800>,<NMR user>,<DESKTOP-GI1AL00>,<go4>,<TopSpin 3.5.7>,
      <created by zg
	started at 2021-07-05 16:58:25.815 +0800,
	POWCHK enabled, PULCHK disabled,
       configuration hash MD5:
       D8 8C BB 0D 6B FE 30 4E E8 71 3F 24 28 EB 74 9F
       data hash MD5: 16K
       2B 29 0D B6 80 6E A9 56 64 A3 BE 60 D8 1E E5 D7>)
(   2,<2021-07-05 16:59:46.273 +0800>,<NMR user>,<DESKTOP-GI1AL00>,<proc1d>,<TopSpin 3.5.7>,
      <Start of raw data processing
       efp LB = 0 FT_mod = 6 PKNL = 1 PHC0 = 0 PHC1 = 0 SI = 8K 
       data hash MD5: 8K
       E8 1C 04 D4 7C 38 B6 4B 0B E5 CD E1 3D B6 67 E4>)
(   3,<2021-07-05 16:59:46.336 +0800>,<NMR user>,<DESKTOP-GI1AL00>,<proc1d>,<TopSpin 3.5.7>,
      <apk 
       data hash MD5: 8K
       1C 5A 58 AF BA 47 6E D5 74 73 31 D6 81 6C D9 2E>)
(   4,<2021-07-05 16:59:46.383 +0800>,<NMR user>,<DESKTOP-GI1AL00>,<proc1d>,<TopSpin 3.5.7>,
      <abs n ABSG = 5 
       data hash MD5: 8K
       BA 13 9E CC D6 83 6B B8 CE AD 4A 67 2B 5F 9A D3>)
$$ C:/Users/USER/Desktop/20210705 bg-sm(4-2)/1/pdata/1/auditp.txt
(   5,<2021-07-07 00:22:11.551 +0800>,<USER>,<LAPTOP-PVPTM3P2>,<dataserver>,<TopSpin 4.0.9>,
      <INTEGRAL 2021-07-07 00:21:42.463 +0800
       DEFINE [3.808;3.704]
       data hash MD5: 8K
       BA 13 9E CC D6 83 6B B8 CE AD 4A 67 2B 5F 9A D3>)
(   6,<2021-07-07 00:22:11.558 +0800>,<USER>,<LAPTOP-PVPTM3P2>,<dataserver>,<TopSpin 4.0.9>,
      <INTEGRAL 2021-07-07 00:21:50.209 +0800
       DEFINE [3.700;3.609]
       data hash MD5: 8K
       BA 13 9E CC D6 83 6B B8 CE AD 4A 67 2B 5F 9A D3>)
(   7,<2021-07-07 00:22:11.567 +0800>,<USER>,<LAPTOP-PVPTM3P2>,<dataserver>,<TopSpin 4.0.9>,
      <INTEGRAL 2021-07-07 00:21:52.507 +0800
       DEFINE [3.366;3.250]
       data hash MD5: 8K
       BA 13 9E CC D6 83 6B B8 CE AD 4A 67 2B 5F 9A D3>)
(   8,<2021-07-07 00:22:11.573 +0800>,<USER>,<LAPTOP-PVPTM3P2>,<dataserver>,<TopSpin 4.0.9>,
      <INTEGRAL 2021-07-07 00:21:56.209 +0800
       DEFINE [2.257;2.153]
       data hash MD5: 8K
       BA 13 9E CC D6 83 6B B8 CE AD 4A 67 2B 5F 9A D3>)
(   9,<2021-07-07 00:22:11.578 +0800>,<USER>,<LAPTOP-PVPTM3P2>,<dataserver>,<TopSpin 4.0.9>,
      <INTEGRAL 2021-07-07 00:22:01.733 +0800
       DEFINE [1.664;1.547]
       data hash MD5: 8K
       BA 13 9E CC D6 83 6B B8 CE AD 4A 67 2B 5F 9A D3>)
(  10,<2021-07-07 00:22:11.584 +0800>,<USER>,<LAPTOP-PVPTM3P2>,<dataserver>,<TopSpin 4.0.9>,
      <INTEGRAL 2021-07-07 00:22:04.611 +0800
       DEFINE [1.495;1.399]
       data hash MD5: 8K
       BA 13 9E CC D6 83 6B B8 CE AD 4A 67 2B 5F 9A D3>)
(  11,<2021-07-07 00:22:11.589 +0800>,<USER>,<LAPTOP-PVPTM3P2>,<dataserver>,<TopSpin 4.0.9>,
      <INTEGRAL 2021-07-07 00:22:07.516 +0800
       DEFINE [6.642;6.469]
       data hash MD5: 8K
       BA 13 9E CC D6 83 6B B8 CE AD 4A 67 2B 5F 9A D3>)
(  12,<2021-07-07 00:22:11.595 +0800>,<USER>,<LAPTOP-PVPTM3P2>,<dataserver>,<TopSpin 4.0.9>,
      <INTEGRAL 2021-07-07 00:22:09.450 +0800
       DEFINE [5.312;5.204]
       data hash MD5: 8K
       BA 13 9E CC D6 83 6B B8 CE AD 4A 67 2B 5F 9A D3>)
(  13,<2021-07-07 00:28:19.996 +0800>,<USER>,<LAPTOP-PVPTM3P2>,<dataserver>,<TopSpin 4.0.9>,
      <INTEGRAL 2021-07-07 00:28:09.141 +0800
       DEFINE [1.874;1.790]
       data hash MD5: 8K
       BA 13 9E CC D6 83 6B B8 CE AD 4A 67 2B 5F 9A D3>)
(  14,<2021-07-07 00:28:20.002 +0800>,<USER>,<LAPTOP-PVPTM3P2>,<dataserver>,<TopSpin 4.0.9>,
      <INTEGRAL 2021-07-07 00:28:12.905 +0800
       DELETE [2.257;2.153]
       data hash MD5: 8K
       BA 13 9E CC D6 83 6B B8 CE AD 4A 67 2B 5F 9A D3>)
(  15,<2021-07-07 00:31:40.756 +0800>,<USER>,<LAPTOP-PVPTM3P2>,<dataserver>,<TopSpin 4.0.9>,
      <INTEGRAL 2021-07-07 00:31:35.591 +0800
       DELETE [1.874;1.790]
       data hash MD5: 8K
       BA 13 9E CC D6 83 6B B8 CE AD 4A 67 2B 5F 9A D3>)
(  16,<2021-07-07 00:31:40.761 +0800>,<USER>,<LAPTOP-PVPTM3P2>,<dataserver>,<TopSpin 4.0.9>,
      <INTEGRAL 2021-07-07 00:31:37.819 +0800
       DEFINE [2.270;2.138]
       data hash MD5: 8K
       BA 13 9E CC D6 83 6B B8 CE AD 4A 67 2B 5F 9A D3>)
##END=

$$ hash MD5
$$ B5 96 68 79 AC EF 26 D8 01 F6 23 5B 75 AD FC F6
