# Supplementary material for: Cesium Carbonate Promoted Direct Amidation of Unactivated Esters with Amino Alcohol Derivatives
Source: J Org Chem. 2024 Mar 25;89(7):4958–70. doi: 10.1021/acs.joc.4c00162 (PMC11002823; doi:10.1021/acs.joc.4c00162)
Supplement: Supplementary file 2 — jo4c00162_si_002.zip [file jo4c00162_si_002.zip › FID for publication/10c-Boc-Gly-NH(CH)4OH/H/20210705 bg-sm(4-2)/1/pdata/1/integrals.txt]

   Current data set:
   NAME =	20210705 bg-sm(4-2)	EXPNO =	1	PROCNO = 1
   DU   =	C:/Users/USER/Desktop

   Number   Integrated Region     Integral
     1      6.642      6.469         0.83597
     2      5.312      5.204         0.79775
     3      3.808      3.704         2.00000
     4      3.700      3.609         2.17355
     5      3.366      3.250         2.10349
     6      2.270      2.138         0.81415
     7      1.664      1.547         4.35687
     8      1.495      1.399         8.99713
