# Supplementary material for: Cesium Carbonate Promoted Direct Amidation of Unactivated Esters with Amino Alcohol Derivatives
Source: J Org Chem. 2024 Mar 25;89(7):4958–70. doi: 10.1021/acs.joc.4c00162 (PMC11002823; doi:10.1021/acs.joc.4c00162)
Supplement: Supplementary file 2 — jo4c00162_si_002.zip [file jo4c00162_si_002.zip › FID for publication/10c-Boc-Gly-NH(CH)4OH/H/20210705 bg-sm(4-2)/1/pdata/1/intrng]

A 1.0 #regions in PPM
# low field   high field  bias        slope
  6.64201019933356  6.468702692501634  -0.0  -0.0  # for region 1
  5.311875084398529  5.2035578926285755  -0.0  -0.0  # for region 2
  3.808432462631572  3.704447958532416  -0.0  -0.0  # for region 3
  3.7001152708616183  3.609128829774857  -0.0  -0.0  # for region 4
  3.3664983202101606  3.2495157530986107  -0.0  -0.0  # for region 5
  2.2698112723385493  2.1380157791059884  -0.0  -0.0  # for region 6
  1.6637520655864888  1.5467694984749387  -0.0  -0.0  # for region 7
  1.494777246425361  1.3994581176678018  -0.0  -0.0  # for region 8
