# Supplementary material for: Cesium Carbonate Promoted Direct Amidation of Unactivated Esters with Amino Alcohol Derivatives
Source: J Org Chem. 2024 Mar 25;89(7):4958–70. doi: 10.1021/acs.joc.4c00162 (PMC11002823; doi:10.1021/acs.joc.4c00162)
Supplement: Supplementary file 2 — jo4c00162_si_002.zip [file jo4c00162_si_002.zip › FID for publication/10c-Boc-Gly-NH(CH)4OH/H/20210705 bg-sm(4-2)/1/pdata/1/multipletHZ.txt]

# 2021-07-30 00:10:10 +0800 USER@LAPTOP-LBUTMDUJ
# TOPSPIN Multiplet Table
# C:/Users/USER/Desktop/20210705 bg-sm(4-2)/1/pdata/1

1D TopSPIN Multiplet Table

----------------------------------------------------------------------
Number     Shift [Hz]    J [Hz]    M         Connection     Identifier
----------------------------------------------------------------------
     1      1126.1178    5.8825    2             J(1,0)               
     2      1097.0802    6.1677    3             J(2,0)               
     3       991.4069    6.1906    3             J(3,0)               
                         5.8119    2             J(3,0)               
----------------------------------------------------------------------


1D TopSPIN Multiplet Lines Table

--------------------------
Number       Position [Hz]
--------------------------
     1           1129.0591
     2           1123.1765
     3           1103.2479
     4           1097.2453
     5           1090.9126
     6            994.6631
     7            988.0937
     8            982.3387
     9           1000.5319
    10            994.6631
    11            988.0937
--------------------------
