# Supplementary material for: Cesium Carbonate Promoted Direct Amidation of Unactivated Esters with Amino Alcohol Derivatives
Source: J Org Chem. 2024 Mar 25;89(7):4958–70. doi: 10.1021/acs.joc.4c00162 (PMC11002823; doi:10.1021/acs.joc.4c00162)
Supplement: Supplementary file 2 — jo4c00162_si_002.zip [file jo4c00162_si_002.zip › FID for publication/10c-Boc-Gly-NH(CH)4OH/H/20210705 bg-sm(4-2)/1/pdata/1/peaklist.xml]

<?xml version="1.0" encoding="UTF-8"?>
<PeakList modified="2021-07-07T00:31:47">
  <PeakList1D>
    <PeakList1DHeader creator="USER" date="2021-07-07T00:31:47" expNo="1" name="20210705 bg-sm(4-2)" owner="" procNo="1" source="C:/Users/USER/Desktop">
      <PeakPickDetails>F1=7.291914ppm, F2=7.209592ppm, MI=0.35cm, MAXI=1.37cm, PC=1.000
      </PeakPickDetails>
    </PeakList1DHeader>
    <Peak1D F1="7.258916" intensity="0.7180384" type="0"/>
  </PeakList1D>
  <PeakList1D>
    <PeakList1DHeader creator="USER" date="2021-07-07T00:31:47" expNo="1" name="20210705 bg-sm(4-2)" owner="" procNo="1" source="C:/Users/USER/Desktop">
      <PeakPickDetails>F1=6.607349ppm, F2=6.512030ppm, MI=-0.44cm, MAXI=0.53cm, PC=1.000
      </PeakPickDetails>
    </PeakList1DHeader>
    <Peak1D F1="6.545658" intensity="0.1182179" type="0"/>
  </PeakList1D>
  <PeakList1D>
    <PeakList1DHeader creator="USER" date="2021-07-07T00:31:47" expNo="1" name="20210705 bg-sm(4-2)" owner="" procNo="1" source="C:/Users/USER/Desktop">
      <PeakPickDetails>F1=5.324873ppm, F2=5.190560ppm, MI=-0.31cm, MAXI=0.49cm, PC=1.000
      </PeakPickDetails>
    </PeakList1DHeader>
    <Peak1D F1="5.260155" intensity="0.1411575" type="0"/>
  </PeakList1D>
  <PeakList1D>
    <PeakList1DHeader creator="USER" date="2021-07-07T00:31:47" expNo="1" name="20210705 bg-sm(4-2)" owner="" procNo="1" source="C:/Users/USER/Desktop">
      <PeakPickDetails>F1=3.886421ppm, F2=3.717446ppm, MI=0.40cm, MAXI=1.90cm, PC=1.000
      </PeakPickDetails>
    </PeakList1DHeader>
    <Peak1D F1="3.760671" intensity="1.291625" type="0"/>
    <Peak1D F1="3.741023" intensity="1.235374" type="0"/>
  </PeakList1D>
  <PeakList1D>
    <PeakList1DHeader creator="USER" date="2021-07-07T00:31:47" expNo="1" name="20210705 bg-sm(4-2)" owner="" procNo="1" source="C:/Users/USER/Desktop">
      <PeakPickDetails>F1=3.695783ppm, F2=3.613461ppm, MI=0.18cm, MAXI=1.08cm, PC=1.000
      </PeakPickDetails>
    </PeakList1DHeader>
    <Peak1D F1="3.674195" intensity="0.3972515" type="0"/>
    <Peak1D F1="3.655934" intensity="0.6963388" type="0"/>
  </PeakList1D>
  <PeakList1D>
    <PeakList1DHeader creator="USER" date="2021-07-07T00:31:47" expNo="1" name="20210705 bg-sm(4-2)" owner="" procNo="1" source="C:/Users/USER/Desktop">
      <PeakPickDetails>F1=3.349168ppm, F2=3.253849ppm, MI=-0.02cm, MAXI=1.13cm, PC=1.000
      </PeakPickDetails>
    </PeakList1DHeader>
    <Peak1D F1="3.332874" intensity="0.2103905" type="0"/>
    <Peak1D F1="3.312348" intensity="0.6169201" type="0"/>
    <Peak1D F1="3.292219" intensity="0.6426364" type="0"/>
    <Peak1D F1="3.271531" intensity="0.2185572" type="0"/>
  </PeakList1D>
  <PeakList1D>
    <PeakList1DHeader creator="USER" date="2021-07-07T00:31:47" expNo="1" name="20210705 bg-sm(4-2)" owner="" procNo="1" source="C:/Users/USER/Desktop">
      <PeakPickDetails>F1=2.288116ppm, F2=2.138016ppm, MI=-0.18cm, MAXI=0.43cm, PC=1.000
      </PeakPickDetails>
    </PeakList1DHeader>
    <Peak1D F1="2.200019" intensity="0.1252697" type="0"/>
  </PeakList1D>
  <PeakList1D>
    <PeakList1DHeader creator="USER" date="2021-07-07T00:31:47" expNo="1" name="20210705 bg-sm(4-2)" owner="" procNo="1" source="C:/Users/USER/Desktop">
      <PeakPickDetails>F1=1.884719ppm, F2=1.793733ppm, MI=0.57cm, MAXI=1.39cm, PC=1.000
      </PeakPickDetails>
    </PeakList1DHeader>
    <Peak1D F1="1.828666" intensity="0.8062821" type="0"/>
  </PeakList1D>
  <PeakList1D>
    <PeakList1DHeader creator="USER" date="2021-07-07T00:31:47" expNo="1" name="20210705 bg-sm(4-2)" owner="" procNo="1" source="C:/Users/USER/Desktop">
      <PeakPickDetails>F1=1.702746ppm, F2=1.546769ppm, MI=0.55cm, MAXI=2.10cm, PC=1.000
      </PeakPickDetails>
    </PeakList1DHeader>
    <Peak1D F1="1.611721" intensity="1.356271" type="0"/>
    <Peak1D F1="1.602302" intensity="1.120408" type="0"/>
    <Peak1D F1="1.590892" intensity="1.214878" type="0"/>
  </PeakList1D>
  <PeakList1D>
    <PeakList1DHeader creator="USER" date="2021-07-07T00:31:47" expNo="1" name="20210705 bg-sm(4-2)" owner="" procNo="1" source="C:/Users/USER/Desktop">
      <PeakPickDetails>F1=1.494777ppm, F2=1.278143ppm, MI=9.46cm, MAXI=15.96cm, PC=1.000
      </PeakPickDetails>
    </PeakList1DHeader>
    <Peak1D F1="1.444294" intensity="15.0" type="0"/>
  </PeakList1D>
</PeakList>
