# Supplementary material for: Cesium Carbonate Promoted Direct Amidation of Unactivated Esters with Amino Alcohol Derivatives
Source: J Org Chem. 2024 Mar 25;89(7):4958–70. doi: 10.1021/acs.joc.4c00162 (PMC11002823; doi:10.1021/acs.joc.4c00162)
Supplement: Supplementary file 2 — jo4c00162_si_002.zip [file jo4c00162_si_002.zip › FID for publication/10c-Boc-Gly-NH(CH)4OH/H/20210705 bg-sm(4-2)/1/pdata/1/peakrng]

P    #regions in PPM
# 2021-07-07 00:31:48 +0800  USER@LAPTOP-PVPTM3P2
# low field   high field   mi   maxi
  7.291913349953282  7.209592284208118  0.353  1.368  # for region 1
  6.607348697967176  6.512029569209616  -0.441  0.530  # for region 2
  5.324873147410924  5.1905598296161815  -0.309  0.485  # for region 3
  3.8864208407059384  3.7174460215448106  0.397  1.898  # for region 4
  3.69578258319082  3.6134615174456552  0.177  1.081  # for region 5
  3.3491675695269683  3.253848440769409  -0.022  1.125  # for region 6
  2.2881162019541827  2.1380157791059884  -0.184  0.433  # for region 7
  1.8847191367971943  1.7937326957104331  0.574  1.390  # for region 8
  1.702746254623672  1.5467694984749387  0.552  2.096  # for region 9
  1.494777246425361  1.2781428628854536  9.464  15.959  # for region 10
