# Supplementary material for: Cesium Carbonate Promoted Direct Amidation of Unactivated Esters with Amino Alcohol Derivatives
Source: J Org Chem. 2024 Mar 25;89(7):4958–70. doi: 10.1021/acs.joc.4c00162 (PMC11002823; doi:10.1021/acs.joc.4c00162)
Supplement: Supplementary file 2 — jo4c00162_si_002.zip [file jo4c00162_si_002.zip › FID for publication/10d-Boc-Gly-2 nd amine/H/20210730 Boc-Gly-2nd amine/1/pdata/1/auditp.txt]

##TITLE= Audit trail, TopSpin 3.5 pl 7
##JCAMPDX= 5.01
##ORIGIN= Bruker BioSpin GmbH
##OWNER= NMR user
$$ D:\DATA\SWT/20210730 Boc-Gly-2nd amine/1/pdata/1/auditp.txt
##AUDIT TRAIL=  $$ (NUMBER, WHEN, WHO, WHERE, PROCESS, VERSION, WHAT)
(   1,<2021-07-30 19:27:19.321 +0800>,<NMR user>,<DESKTOP-GI1AL00>,<go4>,<TopSpin 3.5.7>,
      <created by zg
	started at 2021-07-30 19:26:32.813 +0800,
	POWCHK enabled, PULCHK disabled,
       configuration hash MD5:
       D8 8C BB 0D 6B FE 30 4E E8 71 3F 24 28 EB 74 9F
       data hash MD5: 16K
       AA BF A8 FA D2 1A 58 40 32 20 11 9E F6 E4 AA 29>)
(   2,<2021-07-30 19:27:19.967 +0800>,<NMR user>,<DESKTOP-GI1AL00>,<proc1d>,<TopSpin 3.5.7>,
      <Start of raw data processing
       efp LB = 0 FT_mod = 6 PKNL = 1 PHC0 = 0 PHC1 = 0 SI = 8K 
       data hash MD5: 8K
       4D 92 CC 66 22 26 78 12 22 1E 10 37 8F A7 16 C4>)
(   3,<2021-07-30 19:27:20.041 +0800>,<NMR user>,<DESKTOP-GI1AL00>,<proc1d>,<TopSpin 3.5.7>,
      <apk 
       data hash MD5: 8K
       D7 BC DF 0D 97 1B E4 C7 1F 04 51 E6 36 CA A1 09>)
(   4,<2021-07-30 19:27:20.080 +0800>,<NMR user>,<DESKTOP-GI1AL00>,<proc1d>,<TopSpin 3.5.7>,
      <abs n ABSG = 5 
       data hash MD5: 8K
       CE 4B A5 29 09 76 2D C7 95 D1 2A 9A B1 B6 9D 41>)
(   5,<2021-07-30 19:29:20.832 +0800>,<NMR user>,<DESKTOP-GI1AL00>,<dataserver>,<TopSpin 3.5.7>,
      <new intrng file generated by interactive integration
       data hash MD5: 8K
       CE 4B A5 29 09 76 2D C7 95 D1 2A 9A B1 B6 9D 41>)
##END=

$$ hash MD5
$$ 69 26 26 45 4E 83 4B 06 64 42 0E 9D 45 04 F9 45
