# Supplementary material for: Cesium Carbonate Promoted Direct Amidation of Unactivated Esters with Amino Alcohol Derivatives
Source: J Org Chem. 2024 Mar 25;89(7):4958–70. doi: 10.1021/acs.joc.4c00162 (PMC11002823; doi:10.1021/acs.joc.4c00162)
Supplement: Supplementary file 2 — jo4c00162_si_002.zip [file jo4c00162_si_002.zip › FID for publication/10d-Boc-Gly-2 nd amine/H/20210730 Boc-Gly-2nd amine/1/pdata/1/integrals.txt]

   Current data set:
   NAME =	20210730 Boc-Gly-2nd amine	EXPNO =	1	PROCNO = 1
   DU   =	D:/DATA/SWT

   Number   Integrated Region     Integral
     1      5.607      5.337         0.93993
     2      4.682      4.349         0.80988
     3      4.277      4.063         1.04197
     4      4.017      3.793         2.01385
     5      3.726      3.492         2.15020
     6      3.497      3.305         2.16583
     7      2.099      1.788         3.60444
     8      1.751      1.543         0.97334
     9      1.497      1.341         9.00000
