# Supplementary material for: Cesium Carbonate Promoted Direct Amidation of Unactivated Esters with Amino Alcohol Derivatives
Source: J Org Chem. 2024 Mar 25;89(7):4958–70. doi: 10.1021/acs.joc.4c00162 (PMC11002823; doi:10.1021/acs.joc.4c00162)
Supplement: Supplementary file 2 — jo4c00162_si_002.zip [file jo4c00162_si_002.zip › FID for publication/10d-Boc-Gly-2 nd amine/H/20210730 Boc-Gly-2nd amine/1/pdata/1/intrng]

A 1.0 #regions in PPM
# low field   high field  bias        slope
  5.606767814318159  5.336562136519693  -0.0  -0.0  # for region 1
  4.681832994161874  4.349272159948377  -0.0  -0.0  # for region 2
  4.276524477464175  4.0634776930461545  -0.0  -0.0  # for region 3
  4.016711325734882  3.793272015247689  -0.0  -0.0  # for region 4
  3.725720595798072  3.491888759241708  -0.0  -0.0  # for region 5
  3.497085022276294  3.3048232899966163  -0.0  -0.0  # for region 6
  2.0992902659726935  1.787514483897541  -0.0  -0.0  # for region 7
  1.75114064265544  1.543290121272005  -0.0  -0.0  # for region 8
  1.496523753960732  1.3406358629231558  -0.0  -0.0  # for region 9
