# Supplementary material for: Cesium Carbonate Promoted Direct Amidation of Unactivated Esters with Amino Alcohol Derivatives
Source: J Org Chem. 2024 Mar 25;89(7):4958–70. doi: 10.1021/acs.joc.4c00162 (PMC11002823; doi:10.1021/acs.joc.4c00162)
Supplement: Supplementary file 2 — jo4c00162_si_002.zip [file jo4c00162_si_002.zip › FID for publication/10d-Boc-Gly-2 nd amine/H/20210730 Boc-Gly-2nd amine/1/pdata/1/multiplet.txt]

# 2021-08-06 13:47:58 +0800 USER@LAPTOP-LBUTMDUJ
# TOPSPIN Multiplet Table
# C:/Users/USER/Desktop/20210730 Boc-Gly-2nd amine/1/pdata/1

1D TopSPIN Multiplet Table

----------------------------------------------------------------------
Number    Shift [ppm]    J [Hz]    M         Connection     Identifier
----------------------------------------------------------------------
     1         3.8918    4.1118    2             J(1,0)               
     2         3.6761    3.3915    2             J(2,0)               
     3         3.6391    3.2714    2             J(3,0)               
     4         3.5634   11.6300    2             J(4,0)               
                         7.4882    2             J(4,0)               
----------------------------------------------------------------------


1D TopSPIN Multiplet Lines Table

--------------------------
Number      Position [ppm]
--------------------------
     1              3.8987
     2              3.8850
     3              3.6817
     4              3.6704
     5              3.6445
     6              3.6336
     7              3.5699
     8              3.5319
     9              3.5956
    10              3.5561
--------------------------
