# Supplementary material for: Cesium Carbonate Promoted Direct Amidation of Unactivated Esters with Amino Alcohol Derivatives
Source: J Org Chem. 2024 Mar 25;89(7):4958–70. doi: 10.1021/acs.joc.4c00162 (PMC11002823; doi:10.1021/acs.joc.4c00162)
Supplement: Supplementary file 2 — jo4c00162_si_002.zip [file jo4c00162_si_002.zip › FID for publication/10d-Boc-Gly-2 nd amine/H/20210730 Boc-Gly-2nd amine/1/pdata/1/multipletHZ.txt]

# 2021-08-06 13:47:58 +0800 USER@LAPTOP-LBUTMDUJ
# TOPSPIN Multiplet Table
# C:/Users/USER/Desktop/20210730 Boc-Gly-2nd amine/1/pdata/1

1D TopSPIN Multiplet Table

----------------------------------------------------------------------
Number     Shift [Hz]    J [Hz]    M         Connection     Identifier
----------------------------------------------------------------------
     1      1168.0610    4.1118    2             J(1,0)               
     2      1103.2929    3.3915    2             J(2,0)               
     3      1092.1881    3.2714    2             J(3,0)               
     4      1069.4758   11.6300    2             J(4,0)               
                         7.4882    2             J(4,0)               
----------------------------------------------------------------------


1D TopSPIN Multiplet Lines Table

--------------------------
Number       Position [Hz]
--------------------------
     1           1170.1169
     2           1166.0051
     3           1104.9886
     4           1101.5972
     5           1093.8238
     6           1090.5524
     7           1071.4341
     8           1060.0292
     9           1079.1475
    10           1067.2923
--------------------------
