# Supplementary material for: Cesium Carbonate Promoted Direct Amidation of Unactivated Esters with Amino Alcohol Derivatives
Source: J Org Chem. 2024 Mar 25;89(7):4958–70. doi: 10.1021/acs.joc.4c00162 (PMC11002823; doi:10.1021/acs.joc.4c00162)
Supplement: Supplementary file 2 — jo4c00162_si_002.zip [file jo4c00162_si_002.zip › FID for publication/10d-Boc-Gly-2 nd amine/H/20210730 Boc-Gly-2nd amine/1/pdata/1/peaklist.xml]

<?xml version="1.0" encoding="UTF-8"?>
<PeakList modified="2021-07-30T19:28:14">
  <PeakList1D>
    <PeakList1DHeader creator="NMR user" date="2021-07-30T19:28:14" expNo="1" name="20210730 Boc-Gly-2nd amine" owner="" procNo="1" source="D:\DATA\SWT">
      <PeakPickDetails>F1=7.290357ppm, F2=7.176039ppm, MI=0.12cm, MAXI=0.28cm, PC=1.000
      </PeakPickDetails>
    </PeakList1DHeader>
    <Peak1D F1="7.2589" intensity="0.23" type="0"/>
  </PeakList1D>
  <PeakList1D>
    <PeakList1DHeader creator="NMR user" date="2021-07-30T19:28:14" expNo="1" name="20210730 Boc-Gly-2nd amine" owner="" procNo="1" source="D:\DATA\SWT">
      <PeakPickDetails>F1=5.565198ppm, F2=5.378132ppm, MI=0.09cm, MAXI=0.31cm, PC=1.000
      </PeakPickDetails>
    </PeakList1DHeader>
    <Peak1D F1="5.4650" intensity="0.21" type="0"/>
  </PeakList1D>
  <PeakList1D>
    <PeakList1DHeader creator="NMR user" date="2021-07-30T19:28:14" expNo="1" name="20210730 Boc-Gly-2nd amine" owner="" procNo="1" source="D:\DATA\SWT">
      <PeakPickDetails>F1=4.624674ppm, F2=4.422020ppm, MI=0.02cm, MAXI=0.22cm, PC=1.000
      </PeakPickDetails>
    </PeakList1DHeader>
    <Peak1D F1="4.5099" intensity="0.10" type="0"/>
  </PeakList1D>
  <PeakList1D>
    <PeakList1DHeader creator="NMR user" date="2021-07-30T19:28:14" expNo="1" name="20210730 Boc-Gly-2nd amine" owner="" procNo="1" source="D:\DATA\SWT">
      <PeakPickDetails>F1=4.260936ppm, F2=4.136225ppm, MI=-0.00cm, MAXI=0.34cm, PC=1.000
      </PeakPickDetails>
    </PeakList1DHeader>
    <Peak1D F1="4.2012" intensity="0.07" type="0"/>
    <Peak1D F1="4.1776" intensity="0.20" type="0"/>
    <Peak1D F1="4.1676" intensity="0.21" type="0"/>
    <Peak1D F1="4.1590" intensity="0.24" type="0"/>
    <Peak1D F1="4.1495" intensity="0.23" type="0"/>
  </PeakList1D>
  <PeakList1D>
    <PeakList1DHeader creator="NMR user" date="2021-07-30T19:28:14" expNo="1" name="20210730 Boc-Gly-2nd amine" owner="" procNo="1" source="D:\DATA\SWT">
      <PeakPickDetails>F1=4.136225ppm, F2=3.756898ppm, MI=-0.10cm, MAXI=1.05cm, PC=1.000
      </PeakPickDetails>
    </PeakList1DHeader>
    <Peak1D F1="4.1251" intensity="0.09" type="0"/>
    <Peak1D F1="4.1004" intensity="0.03" type="0"/>
    <Peak1D F1="4.0851" intensity="0.03" type="0"/>
    <Peak1D F1="3.9291" intensity="0.09" type="0"/>
    <Peak1D F1="3.8979" intensity="0.75" type="0"/>
    <Peak1D F1="3.8837" intensity="0.74" type="0"/>
    <Peak1D F1="3.8255" intensity="0.03" type="0"/>
  </PeakList1D>
  <PeakList1D>
    <PeakList1DHeader creator="NMR user" date="2021-07-30T19:28:14" expNo="1" name="20210730 Boc-Gly-2nd amine" owner="" procNo="1" source="D:\DATA\SWT">
      <PeakPickDetails>F1=3.756898ppm, F2=3.756908ppm, MI=-0.10cm, MAXI=0.00cm, PC=1.000
      </PeakPickDetails>
    </PeakList1DHeader>
  </PeakList1D>
  <PeakList1D>
    <PeakList1DHeader creator="NMR user" date="2021-07-30T19:28:14" expNo="1" name="20210730 Boc-Gly-2nd amine" owner="" procNo="1" source="D:\DATA\SWT">
      <PeakPickDetails>F1=3.756898ppm, F2=3.284038ppm, MI=-0.08cm, MAXI=0.94cm, PC=1.000
      </PeakPickDetails>
    </PeakList1DHeader>
    <Peak1D F1="3.6788" intensity="0.15" type="0"/>
    <Peak1D F1="3.6704" intensity="0.16" type="0"/>
    <Peak1D F1="3.6415" intensity="0.35" type="0"/>
    <Peak1D F1="3.6336" intensity="0.32" type="0"/>
    <Peak1D F1="3.5940" intensity="0.45" type="0"/>
    <Peak1D F1="3.5699" intensity="0.43" type="0"/>
    <Peak1D F1="3.5561" intensity="0.23" type="0"/>
    <Peak1D F1="3.5319" intensity="0.24" type="0"/>
    <Peak1D F1="3.4828" intensity="0.05" type="0"/>
    <Peak1D F1="3.4594" intensity="0.11" type="0"/>
    <Peak1D F1="3.4480" intensity="0.30" type="0"/>
    <Peak1D F1="3.4348" intensity="0.69" type="0"/>
    <Peak1D F1="3.4249" intensity="0.55" type="0"/>
    <Peak1D F1="3.4161" intensity="0.69" type="0"/>
    <Peak1D F1="3.4039" intensity="0.39" type="0"/>
    <Peak1D F1="3.3945" intensity="0.33" type="0"/>
    <Peak1D F1="3.3820" intensity="0.12" type="0"/>
    <Peak1D F1="3.3604" intensity="0.05" type="0"/>
  </PeakList1D>
  <PeakList1D>
    <PeakList1DHeader creator="NMR user" date="2021-07-30T19:28:14" expNo="1" name="20210730 Boc-Gly-2nd amine" owner="" procNo="1" source="D:\DATA\SWT">
      <PeakPickDetails>F1=2.234393ppm, F2=1.532898ppm, MI=-0.27cm, MAXI=1.14cm, PC=1.000
      </PeakPickDetails>
    </PeakList1DHeader>
    <Peak1D F1="2.2320" intensity="0.01" type="0"/>
    <Peak1D F1="2.0857" intensity="0.08" type="0"/>
    <Peak1D F1="2.0663" intensity="0.13" type="0"/>
    <Peak1D F1="2.0427" intensity="0.23" type="0"/>
    <Peak1D F1="2.0187" intensity="0.33" type="0"/>
    <Peak1D F1="1.9950" intensity="0.44" type="0"/>
    <Peak1D F1="1.9837" intensity="0.29" type="0"/>
    <Peak1D F1="1.9704" intensity="0.50" type="0"/>
    <Peak1D F1="1.9495" intensity="0.47" type="0"/>
    <Peak1D F1="1.9271" intensity="0.28" type="0"/>
    <Peak1D F1="1.9177" intensity="0.26" type="0"/>
    <Peak1D F1="1.9057" intensity="0.23" type="0"/>
    <Peak1D F1="1.8865" intensity="0.35" type="0"/>
    <Peak1D F1="1.8643" intensity="0.33" type="0"/>
    <Peak1D F1="1.8460" intensity="0.17" type="0"/>
    <Peak1D F1="1.8234" intensity="0.11" type="0"/>
    <Peak1D F1="1.7997" intensity="0.04" type="0"/>
    <Peak1D F1="1.7583" intensity="0.01" type="0"/>
    <Peak1D F1="1.7355" intensity="0.01" type="0"/>
    <Peak1D F1="1.7007" intensity="0.12" type="0"/>
    <Peak1D F1="1.6788" intensity="0.19" type="0"/>
    <Peak1D F1="1.6597" intensity="0.25" type="0"/>
    <Peak1D F1="1.6401" intensity="0.31" type="0"/>
    <Peak1D F1="1.6302" intensity="0.13" type="0"/>
    <Peak1D F1="1.6216" intensity="0.15" type="0"/>
    <Peak1D F1="1.6122" intensity="0.06" type="0"/>
    <Peak1D F1="1.5927" intensity="0.04" type="0"/>
  </PeakList1D>
  <PeakList1D>
    <PeakList1DHeader creator="NMR user" date="2021-07-30T19:28:14" expNo="1" name="20210730 Boc-Gly-2nd amine" owner="" procNo="1" source="D:\DATA\SWT">
      <PeakPickDetails>F1=1.506916ppm, F2=1.314655ppm, MI=9.77cm, MAXI=16.53cm, PC=1.000
      </PeakPickDetails>
    </PeakList1DHeader>
    <Peak1D F1="1.4205" intensity="15.00" type="0"/>
  </PeakList1D>
</PeakList>
