# Supplementary material for: Cesium Carbonate Promoted Direct Amidation of Unactivated Esters with Amino Alcohol Derivatives
Source: J Org Chem. 2024 Mar 25;89(7):4958–70. doi: 10.1021/acs.joc.4c00162 (PMC11002823; doi:10.1021/acs.joc.4c00162)
Supplement: Supplementary file 2 — jo4c00162_si_002.zip [file jo4c00162_si_002.zip › FID for publication/10d-Boc-Gly-2 nd amine/H/20210730 Boc-Gly-2nd amine/1/pdata/1/peakrng]

P    #regions in PPM
# 2021-07-30 19:28:15 +0800  NMR user@DESKTOP-GI1AL00
# low field   high field   mi   maxi
  7.290357037523982  7.176039250763093  0.124  0.276  # for region 1
  5.565197710041472  5.378132240796381  0.090  0.311  # for region 2
  4.624674100781428  4.422019842432579  0.017  0.225  # for region 3
  4.2609356883604175  4.136225375530357  -0.000  0.342  # for region 4
  4.136225375530357  3.756898174005588  -0.104  1.050  # for region 5
  3.756898174005588  3.756908174005588  -0.104  0.000  # for region 6
  3.756898174005588  3.284038237858273  -0.079  0.936  # for region 7
  2.234393104871926  1.5328975952028332  -0.267  1.139  # for region 8
  1.5069162800299036  1.3146545477502263  9.773  16.535  # for region 9
