# Supplementary material for: Cesium Carbonate Promoted Direct Amidation of Unactivated Esters with Amino Alcohol Derivatives
Source: J Org Chem. 2024 Mar 25;89(7):4958–70. doi: 10.1021/acs.joc.4c00162 (PMC11002823; doi:10.1021/acs.joc.4c00162)
Supplement: Supplementary file 2 — jo4c00162_si_002.zip [file jo4c00162_si_002.zip › FID for publication/11/H/20210801 2-chloropyridine methyl ester/1/pdata/1/auditp.txt]

##TITLE= Audit trail, TopSpin 3.5 pl 7
##JCAMPDX= 5.01
##ORIGIN= Bruker BioSpin GmbH
##OWNER= NMR user
$$ D:\DATA\SWT/20210801 2-chloropyridine methyl ester/1/pdata/1/auditp.txt
##AUDIT TRAIL=  $$ (NUMBER, WHEN, WHO, WHERE, PROCESS, VERSION, WHAT)
(   1,<2021-08-01 18:29:00.431 +0800>,<NMR user>,<DESKTOP-GI1AL00>,<go4>,<TopSpin 3.5.7>,
      <created by zg
	started at 2021-08-01 18:28:13.918 +0800,
	POWCHK enabled, PULCHK disabled,
       configuration hash MD5:
       D8 8C BB 0D 6B FE 30 4E E8 71 3F 24 28 EB 74 9F
       data hash MD5: 16K
       1D 6C 01 4C EB 1D 6B 5D 4C DB 4F DC AB 96 73 41>)
(   2,<2021-08-01 18:29:00.665 +0800>,<NMR user>,<DESKTOP-GI1AL00>,<proc1d>,<TopSpin 3.5.7>,
      <Start of raw data processing
       efp LB = 0 FT_mod = 6 PKNL = 1 PHC0 = 0 PHC1 = 0 SI = 8K 
       data hash MD5: 8K
       7D 42 7D 84 1F 0F 2A EC 9F 10 97 39 F3 C4 8C 64>)
(   3,<2021-08-01 18:29:00.728 +0800>,<NMR user>,<DESKTOP-GI1AL00>,<proc1d>,<TopSpin 3.5.7>,
      <apk 
       data hash MD5: 8K
       67 1E A1 54 9D 1C F7 1E 80 00 EA DE 93 62 22 87>)
(   4,<2021-08-01 18:29:00.775 +0800>,<NMR user>,<DESKTOP-GI1AL00>,<proc1d>,<TopSpin 3.5.7>,
      <abs n ABSG = 5 
       data hash MD5: 8K
       82 52 9A 4C 4A 48 53 41 F7 0A D8 00 85 C0 A9 EA>)
(   5,<2021-08-01 18:30:16.642 +0800>,<NMR user>,<DESKTOP-GI1AL00>,<dataserver>,<TopSpin 3.5.7>,
      <new intrng file generated by interactive integration
       data hash MD5: 8K
       82 52 9A 4C 4A 48 53 41 F7 0A D8 00 85 C0 A9 EA>)
##END=

$$ hash MD5
$$ ED 45 BA DD 72 F5 75 A4 3E 1F 3B 41 15 9E ED AE
