# Supplementary material for: Cesium Carbonate Promoted Direct Amidation of Unactivated Esters with Amino Alcohol Derivatives
Source: J Org Chem. 2024 Mar 25;89(7):4958–70. doi: 10.1021/acs.joc.4c00162 (PMC11002823; doi:10.1021/acs.joc.4c00162)
Supplement: Supplementary file 2 — jo4c00162_si_002.zip [file jo4c00162_si_002.zip › FID for publication/11/H/20210801 2-chloropyridine methyl ester/1/pdata/1/integrals.txt]

   Current data set:
   NAME =	20210801 2-chloropyridine methyl ester	EXPNO =	1	PROCNO = 1
   DU   =	D:/DATA/SWT

   Number   Integrated Region     Integral
     1      8.599      8.424         0.97491
     2      8.242      8.097         0.99483
     3      7.407      7.274         1.00000
     4      4.036      3.873         3.07265
