# Supplementary material for: Cesium Carbonate Promoted Direct Amidation of Unactivated Esters with Amino Alcohol Derivatives
Source: J Org Chem. 2024 Mar 25;89(7):4958–70. doi: 10.1021/acs.joc.4c00162 (PMC11002823; doi:10.1021/acs.joc.4c00162)
Supplement: Supplementary file 2 — jo4c00162_si_002.zip [file jo4c00162_si_002.zip › FID for publication/11/H/20210801 2-chloropyridine methyl ester/1/pdata/1/intrng]

A 1.0 #regions in PPM
# low field   high field  bias        slope
  8.599250510351366  8.423755601976847  -0.0  -0.0  # for region 1
  8.242209145037691  8.096971979486366  -0.0  -0.0  # for region 2
  7.407095443117573  7.273961374695525  -0.0  -0.0  # for region 3
  4.036382892613906  3.8729910813686654  -0.0  -0.0  # for region 4
