# Supplementary material for: Cesium Carbonate Promoted Direct Amidation of Unactivated Esters with Amino Alcohol Derivatives
Source: J Org Chem. 2024 Mar 25;89(7):4958–70. doi: 10.1021/acs.joc.4c00162 (PMC11002823; doi:10.1021/acs.joc.4c00162)
Supplement: Supplementary file 2 — jo4c00162_si_002.zip [file jo4c00162_si_002.zip › FID for publication/11/H/20210801 2-chloropyridine methyl ester/1/pdata/1/multiplet.txt]

# 2021-08-02 23:07:37 +0800 USER@LAPTOP-LBUTMDUJ
# TOPSPIN Multiplet Table
# C:/Users/USER/Desktop/20210801 2-chloropyridine methyl ester/1/pdata/1

1D TopSPIN Multiplet Table

----------------------------------------------------------------------
Number    Shift [ppm]    J [Hz]    M         Connection     Identifier
----------------------------------------------------------------------
     1         8.5144    1.7606    2             J(1,0)               
                         4.6950    2             J(1,0)               
     2         8.1585    2.3410    2             J(2,0)               
                         7.6233    2             J(2,0)               
     3         7.3210    7.9835    2             J(3,0)               
                         5.0422    2             J(3,0)               
----------------------------------------------------------------------


1D TopSPIN Multiplet Lines Table

--------------------------
Number      Position [ppm]
--------------------------
     1              8.5095
     2              8.5036
     3              8.5251
     4              8.5193
     5              8.1497
     6              8.1419
     7              8.1751
     8              8.1673
     9              7.3265
    10              7.2987
    11              7.3421
    12              7.3167
--------------------------
