# Supplementary material for: Cesium Carbonate Promoted Direct Amidation of Unactivated Esters with Amino Alcohol Derivatives
Source: J Org Chem. 2024 Mar 25;89(7):4958–70. doi: 10.1021/acs.joc.4c00162 (PMC11002823; doi:10.1021/acs.joc.4c00162)
Supplement: Supplementary file 2 — jo4c00162_si_002.zip [file jo4c00162_si_002.zip › FID for publication/11/H/20210801 2-chloropyridine methyl ester/1/pdata/1/multipletHZ.txt]

# 2021-08-02 23:07:37 +0800 USER@LAPTOP-LBUTMDUJ
# TOPSPIN Multiplet Table
# C:/Users/USER/Desktop/20210801 2-chloropyridine methyl ester/1/pdata/1

1D TopSPIN Multiplet Table

----------------------------------------------------------------------
Number     Shift [Hz]    J [Hz]    M         Connection     Identifier
----------------------------------------------------------------------
     1      2555.4220    1.7606    2             J(1,0)               
                         4.6950    2             J(1,0)               
     2      2448.6107    2.3410    2             J(2,0)               
                         7.6233    2             J(2,0)               
     3      2197.2518    7.9835    2             J(3,0)               
                         5.0422    2             J(3,0)               
----------------------------------------------------------------------


1D TopSPIN Multiplet Lines Table

--------------------------
Number       Position [Hz]
--------------------------
     1           2553.9548
     2           2552.1941
     3           2558.6498
     4           2556.8892
     5           2445.9695
     6           2443.6285
     7           2453.5928
     8           2451.2518
     9           2198.9025
    10           2190.5589
    11           2203.5845
    12           2195.9612
--------------------------
