# Supplementary material for: Cesium Carbonate Promoted Direct Amidation of Unactivated Esters with Amino Alcohol Derivatives
Source: J Org Chem. 2024 Mar 25;89(7):4958–70. doi: 10.1021/acs.joc.4c00162 (PMC11002823; doi:10.1021/acs.joc.4c00162)
Supplement: Supplementary file 2 — jo4c00162_si_002.zip [file jo4c00162_si_002.zip › FID for publication/11/H/20210801 2-chloropyridine methyl ester/1/pdata/1/peaklist.xml]

<?xml version="1.0" encoding="UTF-8"?>
<PeakList modified="2021-08-01T18:29:49">
  <PeakList1D>
    <PeakList1DHeader creator="NMR user" date="2021-08-01T18:29:49" expNo="1" name="20210801 2-chloropyridine methyl ester" owner="" procNo="1" source="D:\DATA\SWT">
      <PeakPickDetails>F1=8.599251ppm, F2=8.478220ppm, MI=-0.03cm, MAXI=1.86cm, PC=1.000
      </PeakPickDetails>
    </PeakList1DHeader>
    <Peak1D F1="8.5243" intensity="0.90" type="0"/>
    <Peak1D F1="8.5183" intensity="1.01" type="0"/>
    <Peak1D F1="8.5086" intensity="1.01" type="0"/>
    <Peak1D F1="8.5025" intensity="0.95" type="0"/>
  </PeakList1D>
  <PeakList1D>
    <PeakList1DHeader creator="NMR user" date="2021-08-01T18:29:49" expNo="1" name="20210801 2-chloropyridine methyl ester" owner="" procNo="1" source="D:\DATA\SWT">
      <PeakPickDetails>F1=8.242209ppm, F2=8.121179ppm, MI=0.40cm, MAXI=1.77cm, PC=1.000
      </PeakPickDetails>
    </PeakList1DHeader>
    <Peak1D F1="8.1739" intensity="1.09" type="0"/>
    <Peak1D F1="8.1667" intensity="0.99" type="0"/>
    <Peak1D F1="8.1483" intensity="1.03" type="0"/>
    <Peak1D F1="8.1411" intensity="1.16" type="0"/>
  </PeakList1D>
  <PeakList1D>
    <PeakList1DHeader creator="NMR user" date="2021-08-01T18:29:49" expNo="1" name="20210801 2-chloropyridine methyl ester" owner="" procNo="1" source="D:\DATA\SWT">
      <PeakPickDetails>F1=7.370786ppm, F2=7.231601ppm, MI=0.49cm, MAXI=1.77cm, PC=1.000
      </PeakPickDetails>
    </PeakList1DHeader>
    <Peak1D F1="7.3409" intensity="1.10" type="0"/>
    <Peak1D F1="7.3249" intensity="0.92" type="0"/>
    <Peak1D F1="7.3152" intensity="0.92" type="0"/>
    <Peak1D F1="7.2987" intensity="0.87" type="0"/>
    <Peak1D F1="7.2589" intensity="1.25" type="0"/>
  </PeakList1D>
  <PeakList1D>
    <PeakList1DHeader creator="NMR user" date="2021-08-01T18:29:49" expNo="1" name="20210801 2-chloropyridine methyl ester" owner="" procNo="1" source="D:\DATA\SWT">
      <PeakPickDetails>F1=4.121105ppm, F2=3.812476ppm, MI=12.05cm, MAXI=16.16cm, PC=1.000
      </PeakPickDetails>
    </PeakList1DHeader>
    <Peak1D F1="3.9583" intensity="15.00" type="0"/>
  </PeakList1D>
  <PeakList1D>
    <PeakList1DHeader creator="NMR user" date="2021-08-01T18:29:49" expNo="1" name="20210801 2-chloropyridine methyl ester" owner="" procNo="1" source="D:\DATA\SWT">
      <PeakPickDetails>F1=1.724691ppm, F2=1.488681ppm, MI=1.00cm, MAXI=3.31cm, PC=1.000
      </PeakPickDetails>
    </PeakList1DHeader>
    <Peak1D F1="1.6007" intensity="2.48" type="0"/>
  </PeakList1D>
  <PeakList1D>
    <PeakList1DHeader creator="NMR user" date="2021-08-01T18:29:49" expNo="1" name="20210801 2-chloropyridine methyl ester" owner="" procNo="1" source="D:\DATA\SWT">
      <PeakPickDetails>F1=1.282928ppm, F2=1.264774ppm, MI=0.10cm, MAXI=0.77cm, PC=1.000
      </PeakPickDetails>
    </PeakList1DHeader>
  </PeakList1D>
  <PeakList1D>
    <PeakList1DHeader creator="NMR user" date="2021-08-01T18:29:49" expNo="1" name="20210801 2-chloropyridine methyl ester" owner="" procNo="1" source="D:\DATA\SWT">
      <PeakPickDetails>F1=1.264774ppm, F2=1.083227ppm, MI=1.01cm, MAXI=2.33cm, PC=1.000
      </PeakPickDetails>
    </PeakList1DHeader>
  </PeakList1D>
</PeakList>
