# Supplementary material for: Cesium Carbonate Promoted Direct Amidation of Unactivated Esters with Amino Alcohol Derivatives
Source: J Org Chem. 2024 Mar 25;89(7):4958–70. doi: 10.1021/acs.joc.4c00162 (PMC11002823; doi:10.1021/acs.joc.4c00162)
Supplement: Supplementary file 2 — jo4c00162_si_002.zip [file jo4c00162_si_002.zip › FID for publication/11/H/20210801 2-chloropyridine methyl ester/1/pdata/1/peakrng]

P    #regions in PPM
# 2021-08-01 18:29:51 +0800  NMR user@DESKTOP-GI1AL00
# low field   high field   mi   maxi
  8.599250510351366  8.478219539058594  -0.029  1.856  # for region 1
  8.242209145037691  8.121178173744921  0.400  1.771  # for region 2
  7.3707861517297415  7.231600534743055  0.485  1.771  # for region 3
  4.1211045725188455  3.81247559572228  12.051  16.163  # for region 4
  1.724691340921984  1.4886809469010809  0.999  3.313  # for region 5
  1.2829282957033705  1.2647736500094549  0.096  0.768  # for region 6
  1.2647736500094549  1.0832271930702986  1.009  2.329  # for region 7
