# Supplementary material for: Cesium Carbonate Promoted Direct Amidation of Unactivated Esters with Amino Alcohol Derivatives
Source: J Org Chem. 2024 Mar 25;89(7):4958–70. doi: 10.1021/acs.joc.4c00162 (PMC11002823; doi:10.1021/acs.joc.4c00162)
Supplement: Supplementary file 2 — jo4c00162_si_002.zip [file jo4c00162_si_002.zip › FID for publication/12/H/20210727 medicine-before/1/pdata/1/auditp.txt]

##TITLE= Audit trail, TopSpin 3.5 pl 7
##JCAMPDX= 5.01
##ORIGIN= Bruker BioSpin GmbH
##OWNER= NMR user
$$ D:\DATA\SWT/20210727 medicine-before/1/pdata/1/auditp.txt
##AUDIT TRAIL=  $$ (NUMBER, WHEN, WHO, WHERE, PROCESS, VERSION, WHAT)
(   1,<2021-07-27 17:58:06.655 +0800>,<NMR user>,<DESKTOP-GI1AL00>,<go4>,<TopSpin 3.5.7>,
      <created by zg
	started at 2021-07-27 17:57:20.195 +0800,
	POWCHK enabled, PULCHK disabled,
       configuration hash MD5:
       D8 8C BB 0D 6B FE 30 4E E8 71 3F 24 28 EB 74 9F
       data hash MD5: 16K
       42 25 EC 85 30 CB 89 E0 11 7D CF 93 DA 8B 34 66>)
(   2,<2021-07-27 17:58:09.628 +0800>,<NMR user>,<DESKTOP-GI1AL00>,<proc1d>,<TopSpin 3.5.7>,
      <Start of raw data processing
       efp LB = 0 FT_mod = 6 PKNL = 1 PHC0 = 0 PHC1 = 0 SI = 8K 
       data hash MD5: 8K
       55 BC C6 22 D0 8C C0 4D AD 2A E4 67 EC 04 59 64>)
(   3,<2021-07-27 17:58:10.034 +0800>,<NMR user>,<DESKTOP-GI1AL00>,<proc1d>,<TopSpin 3.5.7>,
      <apk 
       data hash MD5: 8K
       90 EB BF 3A 8F B6 47 53 C6 DF 43 E6 29 7D 84 84>)
(   4,<2021-07-27 17:58:10.078 +0800>,<NMR user>,<DESKTOP-GI1AL00>,<proc1d>,<TopSpin 3.5.7>,
      <abs n ABSG = 5 
       data hash MD5: 8K
       0B 91 CE 7A 8D C3 9D B0 DD 85 FC 3F 35 7B F1 3F>)
(   5,<2021-07-27 17:59:39.728 +0800>,<NMR user>,<DESKTOP-GI1AL00>,<dataserver>,<TopSpin 3.5.7>,
      <new intrng file generated by interactive integration
       data hash MD5: 8K
       0B 91 CE 7A 8D C3 9D B0 DD 85 FC 3F 35 7B F1 3F>)
##END=

$$ hash MD5
$$ DC 66 67 D0 B9 7B 68 DB E6 88 80 08 6D 9F 6A B8
