# Supplementary material for: Cesium Carbonate Promoted Direct Amidation of Unactivated Esters with Amino Alcohol Derivatives
Source: J Org Chem. 2024 Mar 25;89(7):4958–70. doi: 10.1021/acs.joc.4c00162 (PMC11002823; doi:10.1021/acs.joc.4c00162)
Supplement: Supplementary file 2 — jo4c00162_si_002.zip [file jo4c00162_si_002.zip › FID for publication/12/H/20210727 medicine-before/1/pdata/1/integrals.txt]

   Current data set:
   NAME =	20210727 medicine-before	EXPNO =	1	PROCNO = 1
   DU   =	D:/DATA/SWT

   Number   Integrated Region     Integral
     1      8.531      8.362         0.97175
     2      7.798      7.610         1.00000
     3      7.402      7.285         0.96089
     4      4.528      4.178         1.72081
     5      3.918      3.672         2.08349
     6      3.438      3.159         2.01695
     7      2.284      2.082         1.08135
     8      2.082      1.628         4.51044
