# Supplementary material for: Cesium Carbonate Promoted Direct Amidation of Unactivated Esters with Amino Alcohol Derivatives
Source: J Org Chem. 2024 Mar 25;89(7):4958–70. doi: 10.1021/acs.joc.4c00162 (PMC11002823; doi:10.1021/acs.joc.4c00162)
Supplement: Supplementary file 2 — jo4c00162_si_002.zip [file jo4c00162_si_002.zip › FID for publication/12/H/20210727 medicine-before/1/pdata/1/intrng]

A 1.0 #regions in PPM
# low field   high field  bias        slope
  8.53074698046948  8.362078218878448  -0.0  -0.0  # for region 1
  7.797686593554612  7.60955605178  -0.0  -0.0  # for region 2
  7.401963729821808  7.285193048720324  -0.0  -0.0  # for region 3
  4.528107522713078  4.177795479408627  -0.0  -0.0  # for region 4
  3.9183050769608867  3.671789194635533  -0.0  -0.0  # for region 5
  3.438247832432566  3.1592956498012446  -0.0  -0.0  # for region 6
  2.2835155415401194  2.08241047964312  -0.0  -0.0  # for region 7
  2.08241047964312  1.6283022753595737  -0.0  -0.0  # for region 8
