# Supplementary material for: Cesium Carbonate Promoted Direct Amidation of Unactivated Esters with Amino Alcohol Derivatives
Source: J Org Chem. 2024 Mar 25;89(7):4958–70. doi: 10.1021/acs.joc.4c00162 (PMC11002823; doi:10.1021/acs.joc.4c00162)
Supplement: Supplementary file 2 — jo4c00162_si_002.zip [file jo4c00162_si_002.zip › FID for publication/12/H/20210727 medicine-before/1/pdata/1/multiplet.txt]

# 2021-08-02 23:23:15 +0800 USER@LAPTOP-LBUTMDUJ
# TOPSPIN Multiplet Table
# C:/Users/USER/Desktop/20210727 medicine-before/1/pdata/1

1D TopSPIN Multiplet Table

----------------------------------------------------------------------
Number    Shift [ppm]    J [Hz]    M         Connection     Identifier
----------------------------------------------------------------------
     1         8.4429    2.4193    2             J(1,0)               
                         4.6130    2             J(1,0)               
     2         7.6882    1.7558    2             J(2,0)               
                         7.6383    2             J(2,0)               
     3         7.3196    7.6683    2             J(3,0)               
                         4.6670    2             J(3,0)               
----------------------------------------------------------------------


1D TopSPIN Multiplet Lines Table

--------------------------
Number      Position [ppm]
--------------------------
     1              8.4391
     2              8.4313
     3              8.4547
     4              8.4464
     5              7.6784
     6              7.6726
     7              7.7039
     8              7.6980
     9              7.3245
    10              7.2991
    11              7.3402
    12              7.3145
--------------------------
