# Supplementary material for: Cesium Carbonate Promoted Direct Amidation of Unactivated Esters with Amino Alcohol Derivatives
Source: J Org Chem. 2024 Mar 25;89(7):4958–70. doi: 10.1021/acs.joc.4c00162 (PMC11002823; doi:10.1021/acs.joc.4c00162)
Supplement: Supplementary file 2 — jo4c00162_si_002.zip [file jo4c00162_si_002.zip › FID for publication/12/H/20210727 medicine-before/1/pdata/1/multipletHZ.txt]

# 2021-08-02 23:23:15 +0800 USER@LAPTOP-LBUTMDUJ
# TOPSPIN Multiplet Table
# C:/Users/USER/Desktop/20210727 medicine-before/1/pdata/1

1D TopSPIN Multiplet Table

----------------------------------------------------------------------
Number     Shift [Hz]    J [Hz]    M         Connection     Identifier
----------------------------------------------------------------------
     1      2533.9571    2.4193    2             J(1,0)               
                         4.6130    2             J(1,0)               
     2      2307.4670    1.7558    2             J(2,0)               
                         7.6383    2             J(2,0)               
     3      2196.8241    7.6683    2             J(3,0)               
                         4.6670    2             J(3,0)               
----------------------------------------------------------------------


1D TopSPIN Multiplet Lines Table

--------------------------
Number       Position [Hz]
--------------------------
     1           2532.8244
     2           2530.4769
     3           2537.5092
     4           2535.0181
     5           2304.5183
     6           2302.7775
     7           2312.1716
     8           2310.4008
     9           2198.3022
    10           2190.6789
    11           2203.0143
    12           2195.3009
--------------------------
