# Supplementary material for: Cesium Carbonate Promoted Direct Amidation of Unactivated Esters with Amino Alcohol Derivatives
Source: J Org Chem. 2024 Mar 25;89(7):4958–70. doi: 10.1021/acs.joc.4c00162 (PMC11002823; doi:10.1021/acs.joc.4c00162)
Supplement: Supplementary file 2 — jo4c00162_si_002.zip [file jo4c00162_si_002.zip › FID for publication/12/H/20210727 medicine-before/1/pdata/1/outd]

##TITLE= Parameter file, TopSpin 3.5 pl 7
##JCAMPDX= 5.0
##DATATYPE= Parameter Values
##NPOINTS= 1	$$ modification sequence number
##ORIGIN= Bruker BioSpin GmbH
##OWNER= NMR user
$$ 2021-07-27 17:54:58.860 +0800  NMR user@DESKTOP-GI1AL00
$$ D:\DATA\SWT/20210727 medicine-before/1/pdata/1/outd
$$ process C:\Bruker\TopSpin\prog\mod\edparproc.exe
##$CURPLOT= <HP LaserJet P3005 PCL 6>
##$CURPRIN= <$PDF Complete>
##$DFORMAT= <normdp>
##$LAYOUT= <+/1D_H1.xwp>
##$LFORMAT= <normlp>
##$PFORMAT= <normpl>
##END=
