# Supplementary material for: Cesium Carbonate Promoted Direct Amidation of Unactivated Esters with Amino Alcohol Derivatives
Source: J Org Chem. 2024 Mar 25;89(7):4958–70. doi: 10.1021/acs.joc.4c00162 (PMC11002823; doi:10.1021/acs.joc.4c00162)
Supplement: Supplementary file 2 — jo4c00162_si_002.zip [file jo4c00162_si_002.zip › FID for publication/12/H/20210727 medicine-before/1/pdata/1/parm.txt]

Current Data Parameters
NAME     20210727 medicine-before              
EXPNO                 1              
PROCNO                1              

F2 - Acquisition Parameters
Date_          20210727              
Time              17.58 h            
INSTRUM           spect              
PROBHD   Z104275_0120 (              
PULPROG            zg30              
TD                16384              
SOLVENT           CDCl3              
NS                   12              
DS                    0              
SWH            4807.692 Hz           
FIDRES         0.586877 Hz           
AQ            1.7039360 sec          
RG                  228              
DW              104.000 usec         
DE                 6.50 usec         
TE                300.0 K            
D1           2.00000000 sec          
TD0                   1              
SFO1        300.1321009 MHz          
NUC1                 1H              
P1                15.00 usec         
PLW1         5.69999981 W            

F2 - Processing parameters
SI                 8192              
SF          300.1300076 MHz          
WDW                  EM              
SSB      0              
LB       0 Hz           
GB       0              
PC                 1.00              
