# Supplementary material for: Cesium Carbonate Promoted Direct Amidation of Unactivated Esters with Amino Alcohol Derivatives
Source: J Org Chem. 2024 Mar 25;89(7):4958–70. doi: 10.1021/acs.joc.4c00162 (PMC11002823; doi:10.1021/acs.joc.4c00162)
Supplement: Supplementary file 2 — jo4c00162_si_002.zip [file jo4c00162_si_002.zip › FID for publication/12/H/20210727 medicine-before/1/pdata/1/peaklist.xml]

<?xml version="1.0" encoding="UTF-8"?>
<PeakList modified="2021-08-02T23:12:22">
  <PeakList1D>
    <PeakList1DHeader creator="USER" date="2021-08-02T23:12:22" expNo="1" name="20210727 medicine-before" owner="" procNo="1" source="C:/Users/USER/Desktop">
      <PeakPickDetails>F1=8.608594ppm, F2=8.336129ppm, MI=-0.27cm, MAXI=15.63cm, PC=1.000
      </PeakPickDetails>
    </PeakList1DHeader>
    <Peak1D F1="8.453365" intensity="11.63463" type="0"/>
    <Peak1D F1="8.446433" intensity="12.08209" type="0"/>
    <Peak1D F1="8.436706" intensity="11.56081" type="0"/>
    <Peak1D F1="8.430495" intensity="13.33512" type="0"/>
    <Peak1D F1="8.416114" intensity="1.286156" type="0"/>
    <Peak1D F1="8.40919" intensity="1.249057" type="0"/>
    <Peak1D F1="8.399542" intensity="1.088692" type="0"/>
    <Peak1D F1="8.393285" intensity="1.194071" type="0"/>
  </PeakList1D>
  <PeakList1D>
    <PeakList1DHeader creator="USER" date="2021-08-02T23:12:22" expNo="1" name="20210727 medicine-before" owner="" procNo="1" source="C:/Users/USER/Desktop">
      <PeakPickDetails>F1=7.771738ppm, F2=7.687403ppm, MI=4.45cm, MAXI=18.84cm, PC=1.000
      </PeakPickDetails>
    </PeakList1DHeader>
    <Peak1D F1="7.702989" intensity="13.0559" type="0"/>
    <Peak1D F1="7.696992" intensity="12.45359" type="0"/>
  </PeakList1D>
  <PeakList1D>
    <PeakList1DHeader creator="USER" date="2021-08-02T23:12:22" expNo="1" name="20210727 medicine-before" owner="" procNo="1" source="C:/Users/USER/Desktop">
      <PeakPickDetails>F1=7.466836ppm, F2=7.148961ppm, MI=0.96cm, MAXI=17.75cm, PC=1.000
      </PeakPickDetails>
    </PeakList1DHeader>
    <Peak1D F1="7.339499" intensity="13.79216" type="0"/>
    <Peak1D F1="7.323604" intensity="15.0" type="0"/>
    <Peak1D F1="7.314495" intensity="11.07839" type="0"/>
    <Peak1D F1="7.305294" intensity="2.078347" type="0"/>
    <Peak1D F1="7.298319" intensity="12.5088" type="0"/>
    <Peak1D F1="7.290048" intensity="1.413568" type="0"/>
    <Peak1D F1="7.280566" intensity="1.278945" type="0"/>
    <Peak1D F1="7.258905" intensity="11.92838" type="0"/>
  </PeakList1D>
  <PeakList1D>
    <PeakList1DHeader creator="USER" date="2021-08-02T23:12:22" expNo="1" name="20210727 medicine-before" owner="" procNo="1" source="C:/Users/USER/Desktop">
      <PeakPickDetails>F1=4.560544ppm, F2=4.249156ppm, MI=-1.44cm, MAXI=8.91cm, PC=1.000
      </PeakPickDetails>
    </PeakList1DHeader>
    <Peak1D F1="4.402174" intensity="2.351833" type="0"/>
    <Peak1D F1="4.390666" intensity="2.741886" type="0"/>
    <Peak1D F1="4.3789" intensity="5.387326" type="0"/>
    <Peak1D F1="4.368164" intensity="5.927336" type="0"/>
    <Peak1D F1="4.355229" intensity="6.188743" type="0"/>
    <Peak1D F1="4.344334" intensity="6.194589" type="0"/>
    <Peak1D F1="4.332396" intensity="3.740585" type="0"/>
    <Peak1D F1="4.321361" intensity="3.228016" type="0"/>
  </PeakList1D>
  <PeakList1D>
    <PeakList1DHeader creator="USER" date="2021-08-02T23:12:22" expNo="1" name="20210727 medicine-before" owner="" procNo="1" source="C:/Users/USER/Desktop">
      <PeakPickDetails>F1=4.067054ppm, F2=3.516105ppm, MI=-0.93cm, MAXI=13.90cm, PC=1.000
      </PeakPickDetails>
    </PeakList1DHeader>
    <Peak1D F1="3.979233" intensity="1.50641" type="0"/>
    <Peak1D F1="3.897787" intensity="0.3100023" type="0"/>
    <Peak1D F1="3.872736" intensity="0.7683867" type="0"/>
    <Peak1D F1="3.848554" intensity="2.492922" type="0"/>
    <Peak1D F1="3.838937" intensity="2.665382" type="0"/>
    <Peak1D F1="3.810266" intensity="8.829119" type="0"/>
    <Peak1D F1="3.792165" intensity="12.06163" type="0"/>
    <Peak1D F1="3.76921" intensity="8.80155" type="0"/>
    <Peak1D F1="3.753349" intensity="2.718013" type="0"/>
    <Peak1D F1="3.730827" intensity="2.851219" type="0"/>
    <Peak1D F1="3.630742" intensity="0.4005461" type="0"/>
    <Peak1D F1="3.623055" intensity="0.3892211" type="0"/>
    <Peak1D F1="3.602579" intensity="0.5844665" type="0"/>
    <Peak1D F1="3.581592" intensity="0.519129" type="0"/>
    <Peak1D F1="3.561341" intensity="0.4949502" type="0"/>
  </PeakList1D>
  <PeakList1D>
    <PeakList1DHeader creator="USER" date="2021-08-02T23:12:22" expNo="1" name="20210727 medicine-before" owner="" procNo="1" source="C:/Users/USER/Desktop">
      <PeakPickDetails>F1=3.516095ppm, F2=3.074961ppm, MI=-1.44cm, MAXI=7.74cm, PC=1.000
      </PeakPickDetails>
    </PeakList1DHeader>
    <Peak1D F1="3.47715" intensity="0.2250312" type="0"/>
    <Peak1D F1="3.336767" intensity="4.94907" type="0"/>
    <Peak1D F1="3.316265" intensity="5.776989" type="0"/>
    <Peak1D F1="3.280766" intensity="6.32067" type="0"/>
    <Peak1D F1="3.258768" intensity="4.342119" type="0"/>
  </PeakList1D>
  <PeakList1D>
    <PeakList1DHeader creator="USER" date="2021-08-02T23:12:22" expNo="1" name="20210727 medicine-before" owner="" procNo="1" source="C:/Users/USER/Desktop">
      <PeakPickDetails>F1=2.348388ppm, F2=1.420710ppm, MI=-0.41cm, MAXI=16.51cm, PC=1.000
      </PeakPickDetails>
    </PeakList1DHeader>
    <Peak1D F1="2.325856" intensity="0.308613" type="0"/>
    <Peak1D F1="2.300842" intensity="0.4767576" type="0"/>
    <Peak1D F1="2.275434" intensity="0.3212682" type="0"/>
    <Peak1D F1="2.230445" intensity="1.158482" type="0"/>
    <Peak1D F1="2.212906" intensity="3.545691" type="0"/>
    <Peak1D F1="2.194008" intensity="6.121799" type="0"/>
    <Peak1D F1="2.187434" intensity="3.746973" type="0"/>
    <Peak1D F1="2.176562" intensity="4.38864" type="0"/>
    <Peak1D F1="2.168869" intensity="5.190506" type="0"/>
    <Peak1D F1="2.152434" intensity="4.46334" type="0"/>
    <Peak1D F1="2.127947" intensity="3.287532" type="0"/>
    <Peak1D F1="2.094891" intensity="0.4462202" type="0"/>
    <Peak1D F1="2.069628" intensity="0.6494477" type="0"/>
    <Peak1D F1="2.038399" intensity="1.287071" type="0"/>
    <Peak1D F1="2.017137" intensity="1.841915" type="0"/>
    <Peak1D F1="2.00494" intensity="1.47668" type="0"/>
    <Peak1D F1="1.990357" intensity="1.880527" type="0"/>
    <Peak1D F1="1.969796" intensity="2.483027" type="0"/>
    <Peak1D F1="1.947704" intensity="4.936375" type="0"/>
    <Peak1D F1="1.928386" intensity="6.108795" type="0"/>
    <Peak1D F1="1.908277" intensity="6.798173" type="0"/>
    <Peak1D F1="1.890789" intensity="4.150892" type="0"/>
    <Peak1D F1="1.874708" intensity="5.624699" type="0"/>
    <Peak1D F1="1.849253" intensity="6.958754" type="0"/>
    <Peak1D F1="1.824986" intensity="5.991282" type="0"/>
    <Peak1D F1="1.805479" intensity="4.948729" type="0"/>
    <Peak1D F1="1.800778" intensity="4.899588" type="0"/>
    <Peak1D F1="1.788086" intensity="7.574231" type="0"/>
    <Peak1D F1="1.768187" intensity="9.168077" type="0"/>
    <Peak1D F1="1.75113" intensity="5.951256" type="0"/>
    <Peak1D F1="1.745703" intensity="5.742147" type="0"/>
    <Peak1D F1="1.728486" intensity="6.333751" type="0"/>
    <Peak1D F1="1.701924" intensity="4.040762" type="0"/>
    <Peak1D F1="1.678003" intensity="1.763751" type="0"/>
    <Peak1D F1="1.449574" intensity="0.1522847" type="0"/>
  </PeakList1D>
</PeakList>
