# Supplementary material for: Cesium Carbonate Promoted Direct Amidation of Unactivated Esters with Amino Alcohol Derivatives
Source: J Org Chem. 2024 Mar 25;89(7):4958–70. doi: 10.1021/acs.joc.4c00162 (PMC11002823; doi:10.1021/acs.joc.4c00162)
Supplement: Supplementary file 2 — jo4c00162_si_002.zip [file jo4c00162_si_002.zip › FID for publication/12/H/20210727 medicine-before/1/pdata/1/peakrng]

P    #regions in PPM
# 2021-08-02 23:12:23 +0800  USER@LAPTOP-LBUTMDUJ
# low field   high field   mi   maxi
  8.608594101203803  8.336129178633675  -0.274  15.625  # for region 1
  7.771737553309838  7.687403172514323  4.454  18.845  # for region 2
  7.466836330433742  7.14896058743526  0.959  17.749  # for region 3
  4.560543823019045  4.2491553400817565  -1.439  8.909  # for region 4
  4.067053726183287  3.5161049531668884  -0.934  13.899  # for region 5
  3.5160949531668884  3.074961269005729  -1.439  7.744  # for region 6
  2.3483881421520545  1.4207099534013812  -0.411  16.515  # for region 7
