# Supplementary material for: Cesium Carbonate Promoted Direct Amidation of Unactivated Esters with Amino Alcohol Derivatives
Source: J Org Chem. 2024 Mar 25;89(7):4958–70. doi: 10.1021/acs.joc.4c00162 (PMC11002823; doi:10.1021/acs.joc.4c00162)
Supplement: Supplementary file 2 — jo4c00162_si_002.zip [file jo4c00162_si_002.zip › FID for publication/12/H/20210727 medicine-before/1/shimvalues]

# Tue Jul 27 17:58:06 2021
#$$PROBEIDENTIFIER=Z104275_0120
#$$PROBENAME=PA BBO 300S1 BBF-H-D-05 Z
#$$SHIMID=313232
#
# Active Shim Gradients
#
Z           		-5257           
Z2          		1595            
Z3          		5307            
Z4          		6105            
Z5          		5869            
Z6          		-11505          
X           		739             
XZ          		-4557           
XZ2         		-7127           
XZ3         		-10559          
Y           		2370            
YZ          		-8832           
YZ2         		1270            
YZ3         		5480            
XY          		-191            
XYZ         		6320            
(X2-Y2)     		-2304           
(X2-Y2)Z    		-1705           
X3          		4164            
Y3          		14381           
#
# Lock Parameter
#
FIELD		6324.431
LOCKPHASE		52.900  
LOCKPOWER		-30.000 
LOCKGAIN		135.121 
LOCKDC		-75.000 
LOCKSHIFT		7.240   
LOOPGAIN		-12.000 
LOOPTIME		0.400   
LOOPFILTER		100.000 
#
IEEE64_VERSION_CODE 1
#
# Shim currents 
#
SHIM_SETTING [1 ]  -2549.66082777  
SHIM_SETTING [2 ]  789.29882396    
SHIM_SETTING [3 ]  2791.63425156   
SHIM_SETTING [4 ]  3211.10345920   
SHIM_SETTING [5 ]  3087.30643230   
SHIM_SETTING [6 ]  388.90500000    
SHIM_SETTING [7 ]  -2396.90700000  
SHIM_SETTING [8 ]  -3748.58600000  
SHIM_SETTING [9 ]  -1211.90400000  
SHIM_SETTING [10]  -100.37800000   
SHIM_SETTING [11]  1246.85100000   
SHIM_SETTING [12]  -4645.79000000  
SHIM_SETTING [13]  667.81800000    
SHIM_SETTING [14]  2882.41700000   
SHIM_SETTING [15]  -6051.53700000  
SHIM_SETTING [16]  -897.00000000   
SHIM_SETTING [17]  -5553.81400000  
SHIM_SETTING [18]  3324.27200000   
SHIM_SETTING [19]  2190.21400000   
SHIM_SETTING [20]  7564.57600000   
