# Supplementary material for: Cesium Carbonate Promoted Direct Amidation of Unactivated Esters with Amino Alcohol Derivatives
Source: J Org Chem. 2024 Mar 25;89(7):4958–70. doi: 10.1021/acs.joc.4c00162 (PMC11002823; doi:10.1021/acs.joc.4c00162)
Supplement: Supplementary file 2 — jo4c00162_si_002.zip [file jo4c00162_si_002.zip › FID for publication/13/H/20210730 medicine-after-1-wash/1/audita.txt]

##TITLE= Audit trail, TopSpin 3.5 pl 7
##JCAMPDX= 5.01
##ORIGIN= Bruker BioSpin GmbH
##OWNER= NMR user
$$ D:/DATA/SWT/20210730 medicine-after-1-wash/1/audita.txt
##AUDIT TRAIL=  $$ (NUMBER, WHEN, WHO, WHERE, PROCESS, VERSION, WHAT)
(   1,<2021-07-30 16:02:40.039 +0800>,<NMR user>,<DESKTOP-GI1AL00>,<go4>,<TopSpin 3.5.7>,
      <created by zg
	started at 2021-07-30 16:01:53.559 +0800,
	POWCHK enabled, PULCHK disabled,
       configuration hash MD5:
       D8 8C BB 0D 6B FE 30 4E E8 71 3F 24 28 EB 74 9F
       data hash MD5: 16K
       B4 64 8E AE F4 7C 20 83 15 5E 39 3A F3 DD DE 91>)
##END=

$$ hash MD5
$$ DC AA 97 61 4D 44 06 1B AD 03 82 6F 0C 2C 72 33
