# Supplementary material for: Cesium Carbonate Promoted Direct Amidation of Unactivated Esters with Amino Alcohol Derivatives
Source: J Org Chem. 2024 Mar 25;89(7):4958–70. doi: 10.1021/acs.joc.4c00162 (PMC11002823; doi:10.1021/acs.joc.4c00162)
Supplement: Supplementary file 2 — jo4c00162_si_002.zip [file jo4c00162_si_002.zip › FID for publication/13/H/20210730 medicine-after-1-wash/1/pdata/1/auditp.txt]

##TITLE= Audit trail, TopSpin 3.5 pl 7
##JCAMPDX= 5.01
##ORIGIN= Bruker BioSpin GmbH
##OWNER= NMR user
$$ D:\DATA\SWT/20210730 medicine-after-1-wash/1/pdata/1/auditp.txt
##AUDIT TRAIL=  $$ (NUMBER, WHEN, WHO, WHERE, PROCESS, VERSION, WHAT)
(   1,<2021-07-30 16:02:40.039 +0800>,<NMR user>,<DESKTOP-GI1AL00>,<go4>,<TopSpin 3.5.7>,
      <created by zg
	started at 2021-07-30 16:01:53.559 +0800,
	POWCHK enabled, PULCHK disabled,
       configuration hash MD5:
       D8 8C BB 0D 6B FE 30 4E E8 71 3F 24 28 EB 74 9F
       data hash MD5: 16K
       B4 64 8E AE F4 7C 20 83 15 5E 39 3A F3 DD DE 91>)
(   2,<2021-07-30 16:02:41.523 +0800>,<NMR user>,<DESKTOP-GI1AL00>,<proc1d>,<TopSpin 3.5.7>,
      <Start of raw data processing
       efp LB = 0 FT_mod = 6 PKNL = 1 PHC0 = 0 PHC1 = 0 SI = 8K 
       data hash MD5: 8K
       FF 47 99 64 78 A3 1C B8 36 90 90 B8 22 6F B0 13>)
(   3,<2021-07-30 16:02:41.586 +0800>,<NMR user>,<DESKTOP-GI1AL00>,<proc1d>,<TopSpin 3.5.7>,
      <apk 
       data hash MD5: 8K
       1D 7B 92 81 DC 33 1E 36 EE 9C 7D A3 58 33 0E C3>)
(   4,<2021-07-30 16:02:41.633 +0800>,<NMR user>,<DESKTOP-GI1AL00>,<proc1d>,<TopSpin 3.5.7>,
      <abs n ABSG = 5 
       data hash MD5: 8K
       CA 03 D1 1C 33 3D 48 95 B3 58 E6 F3 1D 20 46 AE>)
(   5,<2021-07-30 16:03:47.664 +0800>,<NMR user>,<DESKTOP-GI1AL00>,<dataserver>,<TopSpin 3.5.7>,
      <new intrng file generated by interactive integration
       data hash MD5: 8K
       CA 03 D1 1C 33 3D 48 95 B3 58 E6 F3 1D 20 46 AE>)
(   6,<2021-07-30 16:04:23.793 +0800>,<NMR user>,<DESKTOP-GI1AL00>,<dataserver>,<TopSpin 3.5.7>,
      <new intrng file generated by interactive integration
       data hash MD5: 8K
       CA 03 D1 1C 33 3D 48 95 B3 58 E6 F3 1D 20 46 AE>)
##END=

$$ hash MD5
$$ C9 77 CC 65 5B 69 ED 94 3B 7D 13 31 66 4E 9C C7
