# Supplementary material for: Cesium Carbonate Promoted Direct Amidation of Unactivated Esters with Amino Alcohol Derivatives
Source: J Org Chem. 2024 Mar 25;89(7):4958–70. doi: 10.1021/acs.joc.4c00162 (PMC11002823; doi:10.1021/acs.joc.4c00162)
Supplement: Supplementary file 2 — jo4c00162_si_002.zip [file jo4c00162_si_002.zip › FID for publication/13/H/20210730 medicine-after-1-wash/1/pdata/1/daisymultiplet.txt]

# 2021-08-02 23:33:14 +0800 USER@LAPTOP-LBUTMDUJ
# TOPSPIN Daisy Multiplet Table
# C:/Users/USER/Desktop/20210730 medicine-after-1-wash/1/pdata/1

1D TopSPIN Multiplet Table

----------------------------------------------------------------------
Number    Shift [ppm]    J [Hz]    M         Connection     Identifier
----------------------------------------------------------------------
----------------------------------------------------------------------


1D TopSPIN Multiplet Lines Table

--------------------------
Number      Position [ppm]
--------------------------
--------------------------
