# Supplementary material for: Cesium Carbonate Promoted Direct Amidation of Unactivated Esters with Amino Alcohol Derivatives
Source: J Org Chem. 2024 Mar 25;89(7):4958–70. doi: 10.1021/acs.joc.4c00162 (PMC11002823; doi:10.1021/acs.joc.4c00162)
Supplement: Supplementary file 2 — jo4c00162_si_002.zip [file jo4c00162_si_002.zip › FID for publication/13/H/20210730 medicine-after-1-wash/1/pdata/1/integrals.txt]

   Current data set:
   NAME =	20210730 medicine-after-1-wash	EXPNO =	1	PROCNO = 1
   DU   =	D:/DATA/SWT

   Number   Integrated Region     Integral
     1      8.712      8.548         1.00000
     2      8.443      8.305         1.00404
     3      7.196      7.006         1.02323
     4      4.730      4.500         1.04306
     5      4.200      4.070         1.04713
     6      4.070      3.943         1.01890
     7      3.885      3.657         2.08928
     8      2.378      2.189         1.04594
     9      2.111      1.962         1.11140
    10      1.968      1.813         1.01144
    11      1.787      1.598         2.25208
