# Supplementary material for: Cesium Carbonate Promoted Direct Amidation of Unactivated Esters with Amino Alcohol Derivatives
Source: J Org Chem. 2024 Mar 25;89(7):4958–70. doi: 10.1021/acs.joc.4c00162 (PMC11002823; doi:10.1021/acs.joc.4c00162)
Supplement: Supplementary file 2 — jo4c00162_si_002.zip [file jo4c00162_si_002.zip › FID for publication/13/H/20210730 medicine-after-1-wash/1/pdata/1/intrng]

A 1.0 #regions in PPM
# low field   high field  bias        slope
  8.711518839629925  8.547521873522435  -0.0  -0.0  # for region 1
  8.44256381521364  8.304806363683348  -0.0  -0.0  # for region 2
  7.196186872796708  7.005950392112018  -0.0  -0.0  # for region 3
  4.729672502540042  4.500076749989555  -0.0  -0.0  # for region 4
  4.199944952406446  4.070016260916687  -0.0  -0.0  # for region 5
  4.070016260916687  3.9433357867141727  -0.0  -0.0  # for region 6
  3.8848678755437813  3.657492665436704  -0.0  -0.0  # for region 7
  2.377695054262582  2.189298451602432  -0.0  -0.0  # for region 8
  2.111341236708577  1.9619232414953545  -0.0  -0.0  # for region 9
  1.9684196760698425  1.8125052462821323  -0.0  -0.0  # for region 10
  1.7865195079841805  1.5981229053240305  -0.0  -0.0  # for region 11
