# Supplementary material for: Cesium Carbonate Promoted Direct Amidation of Unactivated Esters with Amino Alcohol Derivatives
Source: J Org Chem. 2024 Mar 25;89(7):4958–70. doi: 10.1021/acs.joc.4c00162 (PMC11002823; doi:10.1021/acs.joc.4c00162)
Supplement: Supplementary file 2 — jo4c00162_si_002.zip [file jo4c00162_si_002.zip › FID for publication/13/H/20210730 medicine-after-1-wash/1/pdata/1/multiplet.txt]

# 2021-08-02 23:33:14 +0800 USER@LAPTOP-LBUTMDUJ
# TOPSPIN Multiplet Table
# C:/Users/USER/Desktop/20210730 medicine-after-1-wash/1/pdata/1

1D TopSPIN Multiplet Table

----------------------------------------------------------------------
Number    Shift [ppm]    J [Hz]    M         Connection     Identifier
----------------------------------------------------------------------
     1         8.3678    1.7606    2             J(1,0)               
                         4.6950    2             J(1,0)               
     2         7.1026    7.6383    2             J(2,0)               
                         4.6970    2             J(2,0)               
     3         4.6172   11.1048    2             J(3,0)               
     4         4.1246   12.3353    2             J(4,0)               
                         8.2236    2             J(4,0)               
----------------------------------------------------------------------


1D TopSPIN Multiplet Lines Table

--------------------------
Number      Position [ppm]
--------------------------
     1              8.3629
     2              8.3570
     3              8.3785
     4              8.3727
     5              7.1075
     6              7.0821
     7              7.1232
     8              7.0977
     9              4.6357
    10              4.5987
    11              4.1314
    12              4.0903
    13              4.1588
    14              4.1177
--------------------------
