# Supplementary material for: Cesium Carbonate Promoted Direct Amidation of Unactivated Esters with Amino Alcohol Derivatives
Source: J Org Chem. 2024 Mar 25;89(7):4958–70. doi: 10.1021/acs.joc.4c00162 (PMC11002823; doi:10.1021/acs.joc.4c00162)
Supplement: Supplementary file 2 — jo4c00162_si_002.zip [file jo4c00162_si_002.zip › FID for publication/13/H/20210730 medicine-after-1-wash/1/pdata/1/multipletHZ.txt]

# 2021-08-02 23:33:14 +0800 USER@LAPTOP-LBUTMDUJ
# TOPSPIN Multiplet Table
# C:/Users/USER/Desktop/20210730 medicine-after-1-wash/1/pdata/1

1D TopSPIN Multiplet Table

----------------------------------------------------------------------
Number     Shift [Hz]    J [Hz]    M         Connection     Identifier
----------------------------------------------------------------------
     1      2511.4182    1.7606    2             J(1,0)               
                         4.6950    2             J(1,0)               
     2      2131.7109    7.6383    2             J(2,0)               
                         4.6970    2             J(2,0)               
     3      1385.7603   11.1048    2             J(3,0)               
     4      1237.9012   12.3353    2             J(4,0)               
                         8.2236    2             J(4,0)               
----------------------------------------------------------------------


1D TopSPIN Multiplet Lines Table

--------------------------
Number       Position [Hz]
--------------------------
     1           2509.9511
     2           2508.1904
     3           2514.6461
     4           2512.8854
     5           2133.1740
     6           2125.5507
     7           2137.8861
     8           2130.2328
     9           1391.3127
    10           1380.2079
    11           1239.9571
    12           1227.6218
    13           1248.1807
    14           1235.8453
--------------------------
